# Supplementary material for: Two-pore channel blockade by phosphoinositide kinase inhibitors YM201636 and PI-103 determined by a histidine residue near pore-entrance
Source: Commun Biol. 2022 Jul 23;5:738. doi: 10.1038/s42003-022-03701-5 (PMC9308409; doi:10.1038/s42003-022-03701-5)
Supplement: Supplementary file 3 — Supplementary Data [file 42003_2022_3701_MOESM3_ESM.xlsx]

## Sheet: Fig 1A
upper trace			middle trace			bottom trace
time	ratio		time	ratio		time	ratio
0	0.01847		0	0.03287		0	0.02021
0.63904	0.01983		0.64204	0.03159		0.64504	0.01273
1.27607	0.01898		1.28707	0.02914		1.28807	0.01138
1.92811	0.02041		1.92411	0.02562		1.93311	0.01095
2.57615	0.01651		2.56215	0.02267		2.57415	0.00738
3.22118	0.01907		3.22318	0.02107		3.21018	0.0081
3.86222	0.01952		3.85622	0.01847		3.85422	0.00937
4.50026	0.01605		4.49726	0.01616		4.49626	0.00928
5.14429	0.01683		5.14229	0.01512		5.14129	0.00892
5.78633	0.0152		5.78933	0.01439		5.78233	0.00935
6.42537	0.01414		6.43037	0.01228		6.42137	0.00857
7.0684	0.01447		7.0774	0.01136		7.0594	0.00698
7.71344	0.01426		7.72244	0.01112		7.69444	0.00741
8.36348	0.01373		8.35848	0.00978		8.32748	0.00512
9.00452	0.00983		9.00752	0.00834		8.97451	0.0016
9.65255	0.00782		9.64655	0.00758		9.61555	0.000464337
10.2916	0.00771		10.2806	0.00568		10.2606	0.00677
10.9376	0.0067		10.9216	0.00546		10.9096	0.00605
11.5787	0.00424		11.5617	0.00506		11.5457	0.00629
12.2267	0.00413		12.2087	0.00292		12.1807	0.005
12.8667	0.00096367		12.8477	0.00273		12.8237	0.00568
13.5118	-0.00177		13.4878	0.00253		13.4628	0.00488
14.1548	0.00159		14.1358	0.000597366		14.1068	0.00449
14.7979	0.00207		14.7759	0.0012		14.7518	0.00224
15.4379	-0.00205		15.4119	0.000235711		15.3899	0.00451
16.0839	-0.000194857		16.0489	-0.00216		16.0289	0.00569
16.726	-0.00244		16.691	-0.00362		16.671	0.00413
17.37	-0.00135		17.331	-0.00608		17.313	0.00354
18.015	0.00149		17.971	-0.00679		17.954	0.00258
18.6631	0.00236		18.6171	-0.00785		18.6001	-0.00163
19.3141	-0.00157		19.2571	-0.00888		19.2391	-0.00141
19.9551	-0.00494		19.9011	-0.00929		19.8861	-0.000126558
20.6002	-0.00523		20.5402	-0.0106		20.5292	-0.00203
21.2422	-0.00122		21.1812	-0.01214		21.1752	-0.000877602
21.8923	0.000968346		21.8163	-0.01223		21.8223	0.000576719
22.5343	-0.00223		22.4563	-0.01306		22.4623	-0.000940216
23.1793	0.0018		23.1033	-0.01454		23.1013	-2.786e-05
23.8314	-0.000300071		23.7434	-0.01507		23.7424	-0.00608
24.4724	0.00151		24.3764	-0.01552		24.3824	-0.00735
25.1184	0.00132		25.0124	-0.01636		25.0184	-0.00724
25.7675	-0.000261493		25.6625	-0.01673		25.6645	-0.00842
26.4125	0.00102		26.2955	-0.01865		26.3045	-0.00845
27.0515	0.000721677		26.9315	-0.01966		26.9545	-0.00813
27.6926	-0.00115		27.5746	-0.02021		27.5926	-0.00756
28.3326	-0.000571291		28.2136	-0.01904		28.2346	-0.0067
28.9767	-0.00429		28.8546	-0.02041		28.8776	-0.00219
29.6187	-0.0032		29.4987	-0.02084		29.5197	0.000762237
30.2627	-0.00523		30.1367	-0.02168		30.1647	-0.000617399
30.9058	-0.00213		30.7728	-0.02212		30.8158	-0.00089148
31.5498	-0.00935		31.4118	-0.0223		31.4588	-0.000314787
32.1958	-0.00633		32.0538	-0.02456		32.1118	-0.000474226
32.8359	-0.00747		32.6929	-0.02817		32.7539	0.00193
33.4779	-0.00615		33.3439	-0.03314		33.3969	0.00239
34.1249	-0.00721		33.9749	-0.0341		34.0489	0.00567
34.764	-0.00305		34.607	-0.03547		34.689	0.01115
35.403	-0.00727		35.24	-0.02817		35.331	0.01158
36.0541	-0.000563107		35.88	-0.02551		35.9741	0.01574
36.6991	-0.01531		36.5161	-0.02551		36.6171	0.06118
37.3461	-0.02236		37.1591	-0.02551		37.2621	0.06565
37.9902	-0.02956		37.7922	-0.02551		37.9052	0.07395
38.6322	-0.02236		38.4282	-0.02817		38.5482	0.07988
39.2743	-0.01531		39.0722	-0.02817		39.1902	1.58774
39.9133	-0.02236		39.7133	-0.02817		39.8383	3.44395
40.5663	-0.01531		40.3493	-0.02817		40.4813	4.23066
41.2104	-0.02236		41.0003	-0.02817		41.1234	4.39008
41.8554	-0.02236		41.6354	-0.02817		41.7634	4.4469
42.4994	-0.01517		42.2694	-0.02817		42.4124	4.47274
43.1425	0.02578		42.9124	-0.02817		43.0525	4.47151
43.7895	0.05887		43.5455	-0.02817		43.6975	4.38978
44.4265	0.11833		44.1835	-0.02817		44.3395	4.35643
45.0706	0.16236		44.8316	-0.02817		44.9836	4.33053
45.7226	0.23811		45.4756	-0.02817		45.6266	4.30013
46.3687	0.48707		46.1186	0.08135		46.2636	4.26931
47.0067	1.4699		46.7597	0.16157		46.9077	4.23852
47.6547	3.0569		47.3987	0.33788		47.5517	4.19933
48.3008	3.56555		48.0438	0.58737		48.1948	4.16622
48.9518	3.67802		48.6808	0.75287		48.8338	4.13681
49.5938	3.73919		49.3178	0.77632		49.4798	4.11564
50.2349	3.76238		49.9549	0.76158		50.1249	4.15135
50.8819	3.7579		50.5999	0.73609		50.7669	4.12105
51.5279	3.74755		51.2429	0.70629		51.4099	4.0914
52.172	3.72676		51.891	0.67451		52.053	4.05865
52.814	3.69912		52.528	0.64454		52.694	4.02412
53.4611	3.68812		53.176	0.61236		53.3361	3.98957
54.1011	3.66129		53.8151	0.58366		53.9811	3.95437
54.7521	3.6399		54.4601	0.55689		54.6201	3.92113
55.3902	3.58957		55.1011	0.53041		55.2632	3.884
56.0422	3.54735		55.7372	0.50536		55.9092	3.84469
56.6952	3.52184		56.3752	0.48303		56.5542	3.80805
57.3303	3.49451		57.0123	0.46107		57.1943	3.77033
57.9733	3.46374		57.6513	0.44148		57.8373	3.7334
58.6163	3.40189		58.2963	0.42275		58.4813	3.70102
59.2604	3.3439		58.9404	0.40741		59.1284	3.66213
59.9034	3.29902		59.5834	0.39229		59.7714	3.62015
60.5455	3.26199		60.2184	0.37795		60.4185	3.57998
61.1965	3.22245		60.8545	0.36454		61.0575	3.53931
61.8455	3.1739		61.4905	0.34928		61.7015	3.49782
62.4936	3.12075		62.1345	0.33721		62.3506	3.45376
63.1376	3.0705		62.7726	0.32396		62.9926	3.41132
63.7837	3.01619		63.4086	0.30971		63.6376	3.39649
64.4267	2.968		64.0457	0.29628		64.2797	3.34709
65.0667	2.91812		64.7037	0.28335		64.9197	3.27533
65.7138	2.864		65.3427	0.27419		65.5627	3.22438
66.3608	2.8284		65.9878	0.26264		66.2048	3.16574
67.0048	2.7746		66.6288	0.2529		66.8498	3.11946
67.6509	2.7377		67.2629	0.24277		67.4909	3.06456
68.2949	2.68835		67.9079	0.23305		68.1339	3.00132
68.9409	2.62969		68.5489	0.22407		68.7719	2.94977
69.576	2.58706		69.202	0.21371		69.417	2.89276
70.22	2.53402		69.835	0.20394		70.058	2.83684
70.8641	2.46454		70.469	0.19451		70.701	2.78413
71.5061	2.41868		71.1071	0.18498		71.3471	2.73519
72.1521	2.37598		71.7431	0.17769		71.9901	2.68434
72.8022	2.32749		72.3771	0.16997		72.6312	2.63907
73.4462	2.28569		73.0162	0.16451		73.2752	2.58696
74.0912	2.238		73.6522	0.15829		73.9152	2.53902
74.7303	2.18833		74.2883	0.15164		74.5563	2.49353
75.3793	2.15176		74.9253	0.14526		75.2033	2.47047
76.0263	2.1171		75.5663	0.13924		75.8513	2.40377
76.6774	2.07439		76.2204	0.13324		76.4914	2.33763
77.3244	2.03989		76.8564	0.12754		77.1324	2.28149
77.9705	1.99761		77.4914	0.11995		77.7685	2.22818
78.6145	1.95484		78.1285	0.11311		78.4115	2.17863
79.2575	1.91424		78.7725	0.107		79.0505	2.13306
79.8976	1.86897		79.4135	0.09981		79.6936	2.10609
80.5456	1.82332		80.0516	0.09111		80.3336	2.07519
81.1906	1.78317		80.6956	0.08424		80.9766	2.03231
81.8327	1.74282		81.3387	0.07867		81.6187	1.99725
82.4677	1.70377		81.9757	0.07126		82.2597	1.95131
83.1137	1.66465		82.6077	0.06586		82.8987	1.90129
83.7608	1.63613		83.2478	0.06004		83.5448	1.85746
84.4048	1.60269		83.8908	0.05424		84.1898	1.80232
85.0499	1.57822		84.5248	0.04953		84.8298	1.75989
85.6929	1.54499		85.1659	0.04449		85.4749	1.71302
86.3419	1.51343		85.8149	0.04066		86.1169	1.67717
86.987	1.48513		86.4509	0.03731		86.762	1.63583
87.631	1.45493		87.086	0.03265		87.399	1.59745
88.275	1.4294		87.722	0.02884		88.042	1.57279
88.9141	1.40695		88.3581	0.02307		88.6841	1.52621
89.5501	1.38457		88.9951	0.0186		89.3251	1.48976
90.1922	1.35204		89.6401	0.01477		89.9702	1.45605
90.8292	1.33409		90.2832	0.01		90.6122	1.43611
91.4712	1.31015		90.9182	0.00449		91.2542	1.39657
92.1043	1.29569		91.5582	0.000718039		91.8913	1.36169
92.7393	1.27024		92.2073	-0.00326		92.5333	1.31793
93.3903	1.24046		92.8473	-0.00895		93.1803	1.27531
94.0304	1.22467		93.4853	-0.01184		93.8214	1.24675
94.6674	1.20477		94.1214	-0.01751		94.4654	1.21001
95.3084	1.17966		94.7594	-0.0206		95.1074	1.18015
95.9515	1.15668		95.3935	-0.02564		95.7475	1.1542
96.6005	1.14068		96.0295	-0.03095		96.3885	1.12425
97.2466	1.11459		96.6625	-0.03543		97.0296	1.098
97.8906	1.10055		97.3106	-0.0397		97.6756	1.07299
98.5376	1.08806		97.9436	-0.04421		98.3136	1.04823
99.1777	1.06723		98.5796	-0.04751		98.9567	1.02469
99.8217	1.04343		99.2197	-0.05163		99.6007	1.00381
100.464	1.0285		99.8727	-0.05509		100.248	0.98391
101.106	1.01107		100.513	-0.05846		100.888	0.96685
101.747	0.99558		101.155	-0.06169		101.53	0.9431
102.392	0.97716		101.813	-0.06526		102.171	0.9222
103.032	0.9568		102.454	-0.06852		102.815	0.90189
103.679	0.93059		103.089	-0.07117		103.456	0.88317
104.325	0.91207		103.741	-0.0741		104.094	0.86244
104.966	0.89314		104.38	-0.0777		104.731	0.84413
105.611	0.87203		105.021	-0.08078		105.372	0.82454
106.254	0.85501		105.663	-0.08329		106.014	0.8091
106.903	0.83113		106.303	-0.08633		106.645	0.79254
107.545	0.81279		106.946	-0.08934		107.28	0.7799
108.189	0.80457		107.589	-0.09169		107.919	0.76476
108.83	0.78243		108.228	-0.09321		108.556	0.74887
109.475	0.76582		108.86	-0.0969		109.2	0.73553
110.115	0.74896		109.496	-0.09761		109.834	0.717
110.761	0.73159		110.144	-0.10059		110.472	0.70424
111.405	0.71576		110.777	-0.10254		111.106	0.68456
112.051	0.70195		111.439	-0.10665		111.737	0.67242
112.699	0.68794		112.103	-0.11115		112.375	0.65659
113.345	0.67573		112.738	-0.11324		113.016	0.64589
113.988	0.66637		113.371	-0.11717		113.663	0.63375
114.632	0.64953		114.006	-0.12021		114.304	0.62556
115.274	0.63015		114.646	-0.12305		114.948	0.61295
115.915	0.61725		115.29	-0.12508		115.586	0.60632
116.562	0.59879		115.94	-0.12752		116.226	0.59648
117.208	0.59101		116.589	-0.1311		116.871	0.58408
117.851	0.57955		117.23	-0.13335		117.517	0.58595
118.502	0.57287		117.863	-0.13656		118.158	0.57424
119.145	0.55691		118.502	-0.1396		118.802	0.56905
119.789	0.55031		119.141	-0.14312		119.444	0.55877
120.428	0.54063		119.783	-0.14513		120.084	0.5506
121.076	0.52572		120.434	-0.14837		120.723	0.53933
121.726	0.51075		121.082	-0.14942		121.362	0.53447
122.371	0.49906		121.725	-0.15233		122.004	0.52294
123.015	0.49018		122.367	-0.15443		122.636	0.51625
123.661	0.47399		123.026	-0.15663		123.273	0.50776
124.299	0.4614		123.666	-0.15757		123.909	0.49616
124.945	0.44745		124.307	-0.16053		124.546	0.48801
125.59	0.43471		124.947	-0.16257		125.189	0.48039
126.247	0.42219		125.582	-0.16388		125.828	0.47446
126.886	0.41339		126.218	-0.16599		126.463	0.46565
127.529	0.40154		126.865	-0.17009		127.1	0.46236
128.172	0.39022		127.507	-0.17269		127.742	0.45723
128.821	0.38292		128.147	-0.17608		128.383	0.45438
129.468	0.37068		128.783	-0.17803		129.024	0.44671
130.11	0.36292		129.425	-0.17948		129.667	0.44169
130.757	0.35336		130.065	-0.18174		130.318	0.43484
131.402	0.34193		130.719	-0.18449		130.961	0.42658
132.055	0.33791		131.358	-0.18764		131.607	0.41535
132.698	0.32658		131.997	-0.18939		132.251	0.40915
133.345	0.31895					132.892	0.40555
133.991	0.31058					133.534	0.40548
134.64	0.30064					134.175	0.39803
135.284	0.29536					134.82	0.3961
135.935	0.28787					135.464	0.39239
136.583	0.27875					136.102	0.38797
137.222	0.26904					136.744	0.38307
137.863	0.26104					137.393	0.37864
138.507	0.2483					138.032	0.37468
139.154	0.24095					138.672	0.37133
139.803	0.23457					139.319	0.36604
140.445	0.22337					139.961	0.36337
141.096	0.212					140.605	0.35888
141.742	0.20741					141.243	0.35707
142.384	0.19942					141.882	0.35521
143.02	0.18992					142.52	0.35038
143.669	0.18271					143.162	0.34678
144.311	0.17433					143.802	0.34755
144.952	0.16757					144.443	0.34013
145.602	0.16083					145.088	0.33666
146.25	0.15557					145.728	0.33222
146.889	0.14935					146.369	0.33081
147.529	0.13482					147.017	0.32744
148.173	0.12632					147.656	0.3232
148.82	0.12279					148.296	0.31964
149.465	0.11513					148.934	0.31863
150.107	0.11019					149.575	0.31648
150.752	0.10574					150.219	0.31342
151.401	0.10008					150.866	0.31385
152.043	0.09267					151.506	0.31045
152.696	0.08885					152.148	0.30871
153.34	0.08148					152.784	0.30462
						153.428	0.30329
						154.077	0.30174
						154.718	0.2961
						155.359	0.29653
						156.002	0.29203
						156.646	0.29142
						157.292	0.28658
						157.932	0.28519
						158.579	0.28317
						159.229	0.27649
						159.871	0.27391
						160.515	0.27191
						161.16	0.27046
						161.802	0.26629
						162.446	0.26509
						163.085	0.26464
						163.726	0.26566
						164.359	0.26119
						164.994	0.25946
						165.638	0.2591
						166.273	0.25419
						166.914	0.25259
						167.553	0.2481
						168.192	0.24715
						168.83	0.24224
						169.472	0.24131
						170.12	0.23781
						170.76	0.23617
						171.407	0.23479
						172.05	0.23263
						172.697	0.23476
						173.336	0.23195
						173.974	0.23053
						174.617	0.22656
						175.261	0.22449
						175.903	0.22555
						176.549	0.22311
						177.197	0.22382
						177.84	0.22255
						178.482	0.22299
						179.123	0.22364
						179.763	0.21798
						180.413	0.2145
						181.054	0.20884
						181.696	0.20762
						182.341	0.20283
						182.988	0.2008
						183.631	0.202
						184.271	0.19934
						184.914	0.19704
						185.554	0.19711
						186.196	0.19789
						186.838	0.19922
						187.48	0.2015
						188.125	0.20107
						188.765	0.19815
						189.408	0.19698
						190.053	0.19188
						190.691	0.19604
						191.338	0.18819
						191.982	0.18614
						192.627	0.18355
						193.268	0.17873
						193.909	0.1766
						194.546	0.17359
						195.187	0.1733
						195.831	0.1738
						196.475	0.17071
						197.117	0.16872
						197.76	0.1694
						198.402	0.16754
						199.045	0.16694
						199.684	0.16698
						200.327	0.16276
						200.968	0.16223
						201.615	0.16106

## Sheet: Fig 1B
The effects of YM201636 and apilimod on NAADP-evoked calcium elevation in HEK293 cells expressing the human TPC2 channel
	control		YM201636		Apilimod
cell number
1	2.20676		2.00199		6.12997
2	1.97646		0.18854		1.0864
3	5.13975		0.40729		2.24838
4	2.94568		0.56415		3.0742
5	7.42166		0.86257		2.59287
6	2.81801		0.80433		3.9665
7	4.04026		0.68873
8	2.39595		0.99068
9	3.9254		1.14334
10	3.42702		0.91559
11	5.40101		0.34749
12	3.42324
13	3.54786
14	8.38968
15	3.92313
16	4.4702
17	3.64849
18	3.43939
19	4.82534
20	2.78802
21	2.01512
22	2.65238
23	3.94527
24	4.8199

## Sheet: Fig 1C
Voltage	Control	1 uM YM201636	1 uM Aplilimod
-120	-0.4463	-0.13977	-0.42892
-119.94	-0.44551	-0.13977	-0.42674
-119.88	-0.44473	-0.13916	-0.41975
-119.82	-0.44272	-0.13916	-0.41719
-119.76	-0.44255	-0.13733	-0.41482
-119.7	-0.4415	-0.13611	-0.41424
-119.64	-0.44076	-0.13428	-0.41397
-119.58	-0.44063	-0.13367	-0.41362
-119.52	-0.44054	-0.13367	-0.41221
-119.46	-0.43993	-0.13306	-0.41195
-119.4	-0.43967	-0.13306	-0.41148
-119.34	-0.43876	-0.13184	-0.41129
-119.28	-0.43845	-0.13184	-0.4107
-119.22	-0.43762	-0.13184	-0.41065
-119.16	-0.43758	-0.13123	-0.41012
-119.1	-0.43745	-0.13123	-0.40958
-119.04	-0.43736	-0.13122	-0.40838
-118.98	-0.43727	-0.13062	-0.40828
-118.92	-0.43701	-0.13061	-0.40814
-118.86	-0.43684	-0.13	-0.40797
-118.8	-0.4368	-0.13	-0.40785
-118.74	-0.43657	-0.1294	-0.40772
-118.68	-0.43514	-0.12939	-0.40748
-118.62	-0.43513	-0.12878	-0.40744
-118.56	-0.43501	-0.12878	-0.40743
-118.5	-0.43488	-0.12878	-0.40743
-118.44	-0.4347	-0.12756	-0.40741
-118.38	-0.43461	-0.12756	-0.40724
-118.32	-0.43248	-0.12695	-0.40717
-118.26	-0.43213	-0.12695	-0.40704
-118.2	-0.43213	-0.12695	-0.40695
-118.14	-0.43195	-0.12695	-0.40611
-118.08	-0.43165	-0.12695	-0.40555
-118.02	-0.43161	-0.12695	-0.40543
-117.96	-0.43148	-0.12634	-0.40522
-117.9	-0.42986	-0.12573	-0.40521
-117.84	-0.42986	-0.12573	-0.40507
-117.78	-0.42943	-0.12573	-0.40478
-117.72	-0.42886	-0.12573	-0.40461
-117.66	-0.42851	-0.12573	-0.40449
-117.6	-0.42847	-0.12512	-0.40444
-117.54	-0.4282	-0.12512	-0.40441
-117.48	-0.42772	-0.12512	-0.40425
-117.42	-0.42768	-0.12512	-0.40419
-117.36	-0.42724	-0.12451	-0.40404
-117.3	-0.4272	-0.12451	-0.40383
-117.24	-0.42707	-0.12451	-0.40365
-117.18	-0.42681	-0.12451	-0.40342
-117.12	-0.4265	-0.1239	-0.40341
-117.06	-0.4265	-0.12329	-0.40339
-117	-0.42594	-0.12329	-0.40317
-116.94	-0.42593	-0.12329	-0.40271
-116.88	-0.42577	-0.12329	-0.40266
-116.82	-0.42576	-0.12268	-0.40265
-116.76	-0.42568	-0.12268	-0.40265
-116.7	-0.42541	-0.12268	-0.40265
-116.64	-0.42533	-0.12207	-0.40232
-116.58	-0.42524	-0.12146	-0.40231
-116.52	-0.42524	-0.12085	-0.40195
-116.46	-0.42507	-0.12085	-0.4018
-116.4	-0.42498	-0.12085	-0.40143
-116.34	-0.42489	-0.12085	-0.40081
-116.28	-0.42463	-0.12085	-0.40071
-116.22	-0.42446	-0.12085	-0.40066
-116.16	-0.42424	-0.12085	-0.40051
-116.1	-0.4242	-0.12024	-0.40049
-116.04	-0.42411	-0.12024	-0.40015
-115.98	-0.42398	-0.11963	-0.39992
-115.92	-0.42376	-0.11963	-0.39987
-115.86	-0.42371	-0.11902	-0.39968
-115.8	-0.42367	-0.11902	-0.39956
-115.74	-0.42354	-0.11902	-0.39913
-115.68	-0.4235	-0.11902	-0.39912
-115.62	-0.4235	-0.11902	-0.39908
-115.56	-0.42324	-0.11841	-0.39898
-115.5	-0.42289	-0.11841	-0.39882
-115.44	-0.42271	-0.11841	-0.39856
-115.38	-0.42254	-0.1178	-0.39849
-115.32	-0.42254	-0.1178	-0.39834
-115.26	-0.42245	-0.1178	-0.39793
-115.2	-0.42236	-0.11719	-0.39781
-115.14	-0.42167	-0.11719	-0.39732
-115.08	-0.42136	-0.11719	-0.39724
-115.02	-0.42123	-0.11719	-0.39702
-114.96	-0.4211	-0.11658	-0.397
-114.9	-0.42058	-0.11658	-0.39664
-114.84	-0.42027	-0.11658	-0.39642
-114.78	-0.42027	-0.11658	-0.39632
-114.72	-0.42023	-0.11658	-0.3962
-114.66	-0.42018	-0.11658	-0.39607
-114.6	-0.4201	-0.11597	-0.39605
-114.54	-0.41979	-0.11597	-0.39597
-114.48	-0.41957	-0.11597	-0.39578
-114.42	-0.4194	-0.11597	-0.39576
-114.36	-0.4194	-0.11536	-0.39575
-114.3	-0.41931	-0.11536	-0.39569
-114.24	-0.41927	-0.11536	-0.39554
-114.18	-0.41918	-0.11536	-0.39544
-114.12	-0.41896	-0.11536	-0.39534
-114.06	-0.41883	-0.11536	-0.39515
-114	-0.41818	-0.11536	-0.39483
-113.94	-0.41783	-0.11475	-0.39459
-113.88	-0.4177	-0.11475	-0.39398
-113.82	-0.41757	-0.11475	-0.39386
-113.76	-0.41748	-0.11475	-0.39353
-113.7	-0.41731	-0.11475	-0.39351
-113.64	-0.41726	-0.11475	-0.39322
-113.58	-0.41683	-0.11475	-0.39322
-113.52	-0.41678	-0.11414	-0.39249
-113.46	-0.41674	-0.11414	-0.39237
-113.4	-0.41665	-0.11414	-0.39234
-113.34	-0.41665	-0.11414	-0.3921
-113.28	-0.41665	-0.11414	-0.392
-113.22	-0.41661	-0.11414	-0.392
-113.16	-0.41652	-0.11414	-0.39193
-113.1	-0.41648	-0.11353	-0.3912
-113.04	-0.41613	-0.11353	-0.39107
-112.98	-0.41569	-0.11353	-0.39083
-112.92	-0.41539	-0.11353	-0.39034
-112.86	-0.41508	-0.11353	-0.3899
-112.8	-0.41447	-0.11292	-0.38968
-112.74	-0.41434	-0.11292	-0.38959
-112.68	-0.4143	-0.11292	-0.38949
-112.62	-0.41404	-0.11292	-0.38861
-112.56	-0.41391	-0.11292	-0.38844
-112.5	-0.41377	-0.11292	-0.38842
-112.44	-0.41369	-0.11292	-0.38825
-112.38	-0.41369	-0.11292	-0.38803
-112.32	-0.41364	-0.11292	-0.38793
-112.26	-0.4136	-0.11291	-0.38793
-112.2	-0.41356	-0.11291	-0.38756
-112.14	-0.41351	-0.11231	-0.3874
-112.08	-0.41347	-0.1123	-0.38727
-112.02	-0.41338	-0.1117	-0.38703
-111.96	-0.41334	-0.1117	-0.38654
-111.9	-0.41329	-0.1117	-0.38586
-111.84	-0.41303	-0.11169	-0.38545
-111.78	-0.41282	-0.11169	-0.38523
-111.72	-0.41256	-0.11108	-0.38522
-111.66	-0.41251	-0.11108	-0.3851
-111.6	-0.41225	-0.11108	-0.38501
-111.54	-0.41225	-0.11108	-0.38501
-111.48	-0.41216	-0.11108	-0.38488
-111.42	-0.41216	-0.11108	-0.38486
-111.36	-0.41173	-0.11108	-0.38435
-111.3	-0.41134	-0.11108	-0.38413
-111.24	-0.41133	-0.11108	-0.38388
-111.18	-0.4112	-0.11047	-0.38384
-111.12	-0.41107	-0.11047	-0.38378
-111.06	-0.41086	-0.11047	-0.3835
-111	-0.41068	-0.11047	-0.38344
-110.94	-0.41051	-0.11047	-0.38318
-110.88	-0.41037	-0.11047	-0.3831
-110.82	-0.41024	-0.11047	-0.38296
-110.76	-0.41007	-0.10986	-0.38281
-110.7	-0.4099	-0.10986	-0.38235
-110.64	-0.40985	-0.10986	-0.38225
-110.58	-0.40933	-0.10986	-0.38223
-110.52	-0.40928	-0.10986	-0.38205
-110.46	-0.40885	-0.10986	-0.38198
-110.4	-0.40872	-0.10925	-0.38188
-110.34	-0.40859	-0.10864	-0.38152
-110.28	-0.40833	-0.10864	-0.38149
-110.22	-0.40828	-0.10864	-0.38147
-110.16	-0.40815	-0.10864	-0.38137
-110.1	-0.40815	-0.10864	-0.38127
-110.04	-0.40811	-0.10864	-0.38125
-109.98	-0.40806	-0.10864	-0.38122
-109.92	-0.40784	-0.10864	-0.3812
-109.86	-0.40767	-0.10864	-0.38108
-109.8	-0.40741	-0.10803	-0.38105
-109.74	-0.40658	-0.10803	-0.38095
-109.68	-0.40601	-0.10803	-0.38083
-109.62	-0.40588	-0.10803	-0.38079
-109.56	-0.4058	-0.10803	-0.38076
-109.5	-0.40567	-0.10803	-0.38056
-109.44	-0.40558	-0.10742	-0.38052
-109.38	-0.40553	-0.10742	-0.38044
-109.32	-0.40553	-0.10742	-0.38035
-109.26	-0.4054	-0.10742	-0.38032
-109.2	-0.40527	-0.10742	-0.3803
-109.14	-0.40501	-0.10742	-0.38016
-109.08	-0.4048	-0.10742	-0.38003
-109.02	-0.40458	-0.10681	-0.37984
-108.96	-0.40453	-0.10681	-0.37984
-108.9	-0.40445	-0.10681	-0.37982
-108.84	-0.40445	-0.1062	-0.37981
-108.78	-0.40414	-0.1062	-0.37976
-108.72	-0.40379	-0.1062	-0.37952
-108.66	-0.40371	-0.1062	-0.3795
-108.6	-0.4037	-0.1062	-0.3795
-108.54	-0.40344	-0.1062	-0.37945
-108.48	-0.40288	-0.1062	-0.37925
-108.42	-0.40257	-0.1062	-0.37894
-108.36	-0.40257	-0.1062	-0.37849
-108.3	-0.40253	-0.1062	-0.37842
-108.24	-0.4024	-0.1062	-0.37842
-108.18	-0.40227	-0.1062	-0.37838
-108.12	-0.40183	-0.1062	-0.37816
-108.06	-0.40183	-0.10559	-0.37796
-108	-0.40165	-0.10559	-0.37794
-107.94	-0.40148	-0.10559	-0.37777
-107.88	-0.40144	-0.10559	-0.37771
-107.82	-0.40144	-0.10559	-0.37764
-107.76	-0.40131	-0.10559	-0.37752
-107.7	-0.40117	-0.10559	-0.3775
-107.64	-0.40104	-0.10559	-0.37686
-107.58	-0.40087	-0.10559	-0.37681
-107.52	-0.40083	-0.10498	-0.37677
-107.46	-0.40061	-0.10498	-0.37656
-107.4	-0.40056	-0.10498	-0.37655
-107.34	-0.40048	-0.10498	-0.3761
-107.28	-0.40039	-0.10498	-0.37604
-107.22	-0.40035	-0.10437	-0.37601
-107.16	-0.40017	-0.10437	-0.37584
-107.1	-0.40009	-0.10437	-0.37584
-107.04	-0.39996	-0.10437	-0.37569
-106.98	-0.39991	-0.10437	-0.37538
-106.92	-0.39978	-0.10437	-0.37518
-106.86	-0.39961	-0.10437	-0.37508
-106.8	-0.39939	-0.10437	-0.37506
-106.74	-0.39904	-0.10376	-0.37496
-106.68	-0.399	-0.10376	-0.37489
-106.62	-0.39895	-0.10376	-0.37467
-106.56	-0.39878	-0.10376	-0.37462
-106.5	-0.39856	-0.10376	-0.37462
-106.44	-0.39839	-0.10376	-0.37457
-106.38	-0.39821	-0.10376	-0.37433
-106.32	-0.39817	-0.10376	-0.37432
-106.26	-0.39773	-0.10315	-0.37428
-106.2	-0.39765	-0.10315	-0.37416
-106.14	-0.39751	-0.10315	-0.37414
-106.08	-0.39743	-0.10315	-0.37413
-106.02	-0.39712	-0.10315	-0.37401
-105.96	-0.39708	-0.10315	-0.37394
-105.9	-0.3969	-0.10254	-0.37391
-105.84	-0.39686	-0.10254	-0.37391
-105.78	-0.39664	-0.10254	-0.37391
-105.72	-0.39664	-0.10254	-0.37384
-105.66	-0.39655	-0.10193	-0.37381
-105.6	-0.39647	-0.10193	-0.37381
-105.54	-0.39634	-0.10193	-0.37376
-105.48	-0.39634	-0.10132	-0.37375
-105.42	-0.39629	-0.10132	-0.37375
-105.36	-0.39629	-0.10132	-0.37338
-105.3	-0.39594	-0.10071	-0.37321
-105.24	-0.39586	-0.10071	-0.37303
-105.18	-0.39572	-0.10071	-0.37293
-105.12	-0.39559	-0.1001	-0.37292
-105.06	-0.39551	-0.1001	-0.37274
-105	-0.39525	-0.1001	-0.37267
-104.94	-0.3952	-0.1001	-0.37266
-104.88	-0.39507	-0.1001	-0.37264
-104.82	-0.39499	-0.1001	-0.3726
-104.76	-0.39468	-0.1001	-0.37259
-104.7	-0.39459	-0.1001	-0.37259
-104.64	-0.39451	-0.1001	-0.37223
-104.58	-0.39446	-0.1001	-0.37213
-104.52	-0.39442	-0.1001	-0.37193
-104.46	-0.39442	-0.09949	-0.37184
-104.4	-0.39433	-0.09949	-0.37172
-104.34	-0.39411	-0.09949	-0.37168
-104.28	-0.39394	-0.09949	-0.37159
-104.22	-0.39363	-0.09949	-0.37157
-104.16	-0.39359	-0.09949	-0.37152
-104.1	-0.39346	-0.09949	-0.3715
-104.04	-0.39346	-0.09949	-0.3714
-103.98	-0.39342	-0.09888	-0.37135
-103.92	-0.39342	-0.09888	-0.37126
-103.86	-0.3932	-0.09888	-0.37125
-103.8	-0.3932	-0.09827	-0.37096
-103.74	-0.39311	-0.09827	-0.37087
-103.68	-0.39289	-0.09827	-0.37065
-103.62	-0.39285	-0.09827	-0.37062
-103.56	-0.39267	-0.09827	-0.37057
-103.5	-0.39254	-0.09766	-0.37053
-103.44	-0.39241	-0.09766	-0.37042
-103.38	-0.39241	-0.09766	-0.37021
-103.32	-0.39185	-0.09766	-0.36994
-103.26	-0.3915	-0.09766	-0.36984
-103.2	-0.3915	-0.09766	-0.36953
-103.14	-0.39097	-0.09766	-0.3694
-103.08	-0.39054	-0.09766	-0.36935
-103.02	-0.39027	-0.09705	-0.36928
-102.96	-0.39023	-0.09705	-0.36925
-102.9	-0.38997	-0.09644	-0.36924
-102.84	-0.3894	-0.09644	-0.36901
-102.78	-0.38936	-0.09644	-0.36893
-102.72	-0.38919	-0.09644	-0.36882
-102.66	-0.38914	-0.09644	-0.36876
-102.6	-0.38914	-0.09644	-0.36874
-102.54	-0.38914	-0.09644	-0.36873
-102.48	-0.38914	-0.09583	-0.36867
-102.42	-0.3891	-0.09583	-0.36838
-102.36	-0.38905	-0.09583	-0.36828
-102.3	-0.38853	-0.09583	-0.36826
-102.24	-0.38832	-0.09522	-0.36824
-102.18	-0.38805	-0.09522	-0.3682
-102.12	-0.38797	-0.09521	-0.36813
-102.06	-0.38792	-0.09521	-0.36804
-102	-0.38784	-0.0946	-0.36789
-101.94	-0.38714	-0.0946	-0.36765
-101.88	-0.38709	-0.09399	-0.36757
-101.82	-0.38705	-0.09399	-0.36753
-101.76	-0.38657	-0.09338	-0.36752
-101.7	-0.38622	-0.09338	-0.3675
-101.64	-0.38618	-0.09338	-0.36742
-101.58	-0.38614	-0.09338	-0.3674
-101.52	-0.38613	-0.09277	-0.36726
-101.46	-0.38579	-0.09277	-0.36723
-101.4	-0.3857	-0.09277	-0.36719
-101.34	-0.38566	-0.09216	-0.36708
-101.28	-0.38557	-0.09216	-0.36704
-101.22	-0.38531	-0.09216	-0.36703
-101.16	-0.38522	-0.09216	-0.36674
-101.1	-0.38483	-0.09216	-0.3667
-101.04	-0.38404	-0.09155	-0.3667
-100.98	-0.38404	-0.09155	-0.3665
-100.92	-0.384	-0.09155	-0.36631
-100.86	-0.38343	-0.09155	-0.36614
-100.8	-0.38317	-0.09155	-0.36603
-100.74	-0.38317	-0.09094	-0.36594
-100.68	-0.38304	-0.09094	-0.36551
-100.62	-0.38299	-0.09094	-0.36541
-100.56	-0.38273	-0.09094	-0.36538
-100.5	-0.38269	-0.09033	-0.36536
-100.44	-0.38212	-0.09033	-0.36529
-100.38	-0.38212	-0.09033	-0.36472
-100.32	-0.38151	-0.09033	-0.36467
-100.26	-0.38151	-0.09033	-0.36414
-100.2	-0.38151	-0.08972	-0.36402
-100.14	-0.38112	-0.08972	-0.36387
-100.08	-0.38095	-0.08911	-0.36379
-100.02	-0.38086	-0.08911	-0.3636
-99.96	-0.38077	-0.08911	-0.36346
-99.9	-0.38077	-0.08911	-0.36312
-99.84	-0.38073	-0.08911	-0.36268
-99.78	-0.37986	-0.0885	-0.36224
-99.72	-0.37955	-0.0885	-0.36175
-99.66	-0.37937	-0.08789	-0.36136
-99.6	-0.37903	-0.08789	-0.36083
-99.54	-0.37894	-0.08789	-0.36021
-99.48	-0.37811	-0.08789	-0.36002
-99.42	-0.37811	-0.08728	-0.35946
-99.36	-0.37789	-0.08728	-0.35945
-99.3	-0.37781	-0.08728	-0.35943
-99.24	-0.37685	-0.08728	-0.35936
-99.18	-0.37663	-0.08728	-0.35923
-99.12	-0.37585	-0.08728	-0.35894
-99.06	-0.37524	-0.08728	-0.35868
-99	-0.37524	-0.08667	-0.35851
-98.94	-0.37432	-0.08667	-0.35838
-98.88	-0.3741	-0.08667	-0.35828
-98.82	-0.37393	-0.08667	-0.35777
-98.76	-0.37288	-0.08667	-0.35775
-98.7	-0.37236	-0.08667	-0.35685
-98.64	-0.37136	-0.08606	-0.35668
-98.58	-0.37109	-0.08606	-0.35653
-98.52	-0.37096	-0.08545	-0.35643
-98.46	-0.37079	-0.08545	-0.35612
-98.4	-0.3704	-0.08545	-0.35582
-98.34	-0.37035	-0.08545	-0.3557
-98.28	-0.37026	-0.08545	-0.3557
-98.22	-0.36991	-0.08545	-0.35526
-98.16	-0.36948	-0.08545	-0.35526
-98.1	-0.36917	-0.08545	-0.355
-98.04	-0.36913	-0.08484	-0.35446
-97.98	-0.36861	-0.08484	-0.35419
-97.92	-0.36856	-0.08484	-0.35414
-97.86	-0.36835	-0.08484	-0.35404
-97.8	-0.36813	-0.08484	-0.35351
-97.74	-0.36787	-0.08484	-0.3527
-97.68	-0.36778	-0.08484	-0.35263
-97.62	-0.36778	-0.08484	-0.3526
-97.56	-0.36708	-0.08484	-0.35253
-97.5	-0.36586	-0.08423	-0.35244
-97.44	-0.36534	-0.08423	-0.35216
-97.38	-0.3653	-0.08423	-0.35158
-97.32	-0.36508	-0.08423	-0.35131
-97.26	-0.3649	-0.08423	-0.35104
-97.2	-0.36447	-0.08423	-0.35073
-97.14	-0.3642	-0.08423	-0.35068
-97.08	-0.36325	-0.08423	-0.3506
-97.02	-0.36307	-0.08423	-0.35032
-96.96	-0.36303	-0.08362	-0.34983
-96.9	-0.36303	-0.08362	-0.3497
-96.84	-0.36303	-0.08362	-0.34968
-96.78	-0.36185	-0.08362	-0.34966
-96.72	-0.36181	-0.08362	-0.34956
-96.66	-0.35915	-0.08362	-0.34948
-96.6	-0.35863	-0.08362	-0.34909
-96.54	-0.35858	-0.08362	-0.34876
-96.48	-0.35828	-0.08362	-0.34865
-96.42	-0.35714	-0.08301	-0.34864
-96.36	-0.35714	-0.08301	-0.34841
-96.3	-0.35697	-0.08301	-0.34827
-96.24	-0.35575	-0.0824	-0.34804
-96.18	-0.35522	-0.0824	-0.3478
-96.12	-0.35457	-0.0824	-0.3477
-96.06	-0.35392	-0.0824	-0.34727
-96	-0.35392	-0.0824	-0.34697
-95.94	-0.35322	-0.0824	-0.34675
-95.88	-0.35226	-0.0824	-0.34634
-95.82	-0.35226	-0.0824	-0.34629
-95.76	-0.35213	-0.0824	-0.34615
-95.7	-0.35209	-0.0824	-0.34614
-95.64	-0.35178	-0.08179	-0.34565
-95.58	-0.35156	-0.08179	-0.34561
-95.52	-0.35134	-0.08179	-0.34549
-95.46	-0.35134	-0.08179	-0.3451
-95.4	-0.35108	-0.08179	-0.34475
-95.34	-0.35052	-0.08179	-0.3447
-95.28	-0.35038	-0.08179	-0.34461
-95.22	-0.34999	-0.08179	-0.34436
-95.16	-0.3496	-0.08179	-0.34409
-95.1	-0.34943	-0.08179	-0.34405
-95.04	-0.34917	-0.08179	-0.34395
-94.98	-0.34912	-0.08179	-0.34388
-94.92	-0.34882	-0.08118	-0.34385
-94.86	-0.34864	-0.08118	-0.34358
-94.8	-0.34786	-0.08118	-0.34324
-94.74	-0.34699	-0.08118	-0.34309
-94.68	-0.34677	-0.08118	-0.34293
-94.62	-0.34664	-0.08118	-0.34285
-94.56	-0.34655	-0.08118	-0.34266
-94.5	-0.34646	-0.08118	-0.34256
-94.44	-0.3459	-0.08118	-0.34232
-94.38	-0.34555	-0.08057	-0.34226
-94.32	-0.34537	-0.08057	-0.34188
-94.26	-0.34494	-0.08057	-0.34141
-94.2	-0.34485	-0.07996	-0.34137
-94.14	-0.34463	-0.07996	-0.3412
-94.08	-0.34441	-0.07996	-0.34107
-94.02	-0.34402	-0.07996	-0.34032
-93.96	-0.34372	-0.07996	-0.33981
-93.9	-0.34358	-0.07996	-0.33944
-93.84	-0.34345	-0.07996	-0.33932
-93.78	-0.34328	-0.07996	-0.33854
-93.72	-0.34284	-0.07996	-0.33835
-93.66	-0.34219	-0.07996	-0.33827
-93.6	-0.34219	-0.07935	-0.33819
-93.54	-0.34167	-0.07935	-0.33795
-93.48	-0.34158	-0.07935	-0.33795
-93.42	-0.34145	-0.07935	-0.33786
-93.36	-0.34097	-0.07935	-0.33752
-93.3	-0.34097	-0.07935	-0.33736
-93.24	-0.34084	-0.07935	-0.33715
-93.18	-0.34066	-0.07935	-0.33697
-93.12	-0.34049	-0.07874	-0.33693
-93.06	-0.34045	-0.07874	-0.33661
-93	-0.34031	-0.07874	-0.33639
-92.94	-0.33984	-0.07874	-0.3363
-92.88	-0.33975	-0.07873	-0.33627
-92.82	-0.3397	-0.07873	-0.33625
-92.76	-0.3397	-0.07873	-0.33596
-92.7	-0.33905	-0.07813	-0.33552
-92.64	-0.33879	-0.07813	-0.33529
-92.58	-0.33822	-0.07813	-0.33518
-92.52	-0.33818	-0.07813	-0.3351
-92.46	-0.33809	-0.07813	-0.33505
-92.4	-0.33779	-0.07813	-0.33498
-92.34	-0.33761	-0.07813	-0.33481
-92.28	-0.33696	-0.07813	-0.33478
-92.22	-0.33657	-0.07812	-0.33478
-92.16	-0.33631	-0.07812	-0.33461
-92.1	-0.33626	-0.07812	-0.33425
-92.04	-0.33604	-0.07812	-0.33388
-91.98	-0.33535	-0.07812	-0.33383
-91.92	-0.33517	-0.07812	-0.33353
-91.86	-0.33509	-0.07812	-0.33318
-91.8	-0.33504	-0.07812	-0.33307
-91.74	-0.33499	-0.07752	-0.33279
-91.68	-0.33404	-0.07752	-0.33278
-91.62	-0.33373	-0.07752	-0.33278
-91.56	-0.3336	-0.07752	-0.33251
-91.5	-0.33356	-0.07752	-0.33227
-91.44	-0.33343	-0.07752	-0.33202
-91.38	-0.33338	-0.07751	-0.3318
-91.32	-0.33338	-0.07751	-0.33179
-91.26	-0.33334	-0.07751	-0.33171
-91.2	-0.33282	-0.0769	-0.33162
-91.14	-0.33273	-0.0769	-0.3311
-91.08	-0.33242	-0.0769	-0.33074
-91.02	-0.33229	-0.0769	-0.33074
-90.96	-0.33208	-0.0769	-0.33063
-90.9	-0.33186	-0.0769	-0.33029
-90.84	-0.33181	-0.0769	-0.33006
-90.78	-0.33177	-0.07629	-0.33003
-90.72	-0.33142	-0.07629	-0.33003
-90.66	-0.33133	-0.07629	-0.33001
-90.6	-0.33107	-0.07629	-0.32974
-90.54	-0.3309	-0.07629	-0.32922
-90.48	-0.3309	-0.07629	-0.32893
-90.42	-0.33085	-0.07629	-0.32879
-90.36	-0.33073	-0.07568	-0.32859
-90.3	-0.33068	-0.07568	-0.32854
-90.24	-0.33059	-0.07568	-0.3282
-90.18	-0.33038	-0.07568	-0.32769
-90.12	-0.33029	-0.07568	-0.32735
-90.06	-0.3302	-0.07568	-0.3271
-90	-0.32994	-0.07568	-0.32683
-89.94	-0.32972	-0.07568	-0.32657
-89.88	-0.32959	-0.07568	-0.32649
-89.82	-0.3295	-0.07507	-0.32647
-89.76	-0.3295	-0.07507	-0.32644
-89.7	-0.32937	-0.07507	-0.32611
-89.64	-0.3275	-0.07507	-0.32604
-89.58	-0.32697	-0.07507	-0.32596
-89.52	-0.3258	-0.07507	-0.32572
-89.46	-0.3251	-0.07507	-0.3251
-89.4	-0.32475	-0.07507	-0.32469
-89.34	-0.32327	-0.07507	-0.32435
-89.28	-0.32323	-0.07507	-0.32432
-89.22	-0.32292	-0.07507	-0.32416
-89.16	-0.32292	-0.07507	-0.32393
-89.1	-0.32231	-0.07446	-0.32311
-89.04	-0.32131	-0.07446	-0.32311
-88.98	-0.31908	-0.07446	-0.32299
-88.92	-0.31817	-0.07446	-0.32294
-88.86	-0.31769	-0.07446	-0.32293
-88.8	-0.31717	-0.07446	-0.32283
-88.74	-0.31703	-0.07446	-0.32267
-88.68	-0.31616	-0.07446	-0.32264
-88.62	-0.31573	-0.07446	-0.32181
-88.56	-0.31551	-0.07446	-0.32179
-88.5	-0.31538	-0.07446	-0.32152
-88.44	-0.31533	-0.07446	-0.321
-88.38	-0.31516	-0.07385	-0.32098
-88.32	-0.31512	-0.07385	-0.3205
-88.26	-0.31503	-0.07385	-0.3202
-88.2	-0.31464	-0.07385	-0.31994
-88.14	-0.3142	-0.07385	-0.31949
-88.08	-0.31294	-0.07385	-0.31933
-88.02	-0.31281	-0.07385	-0.3193
-87.96	-0.31241	-0.07324	-0.31928
-87.9	-0.31198	-0.07324	-0.31877
-87.84	-0.31158	-0.07324	-0.31776
-87.78	-0.31045	-0.07324	-0.31704
-87.72	-0.30984	-0.07324	-0.31664
-87.66	-0.30966	-0.07324	-0.31598
-87.6	-0.30958	-0.07324	-0.31514
-87.54	-0.30914	-0.07324	-0.31438
-87.48	-0.30901	-0.07324	-0.31099
-87.42	-0.30888	-0.07324	-0.31013
-87.36	-0.30853	-0.07324	-0.30997
-87.3	-0.30814	-0.07324	-0.30899
-87.24	-0.30814	-0.07324	-0.30806
-87.18	-0.3081	-0.07324	-0.30782
-87.12	-0.30788	-0.07324	-0.30714
-87.06	-0.30779	-0.07263	-0.30619
-87	-0.30766	-0.07263	-0.30514
-86.94	-0.3074	-0.07263	-0.30487
-86.88	-0.30727	-0.07263	-0.30475
-86.82	-0.30657	-0.07263	-0.30375
-86.76	-0.30635	-0.07263	-0.30345
-86.7	-0.30627	-0.07263	-0.30289
-86.64	-0.30622	-0.07202	-0.30287
-86.58	-0.30618	-0.07202	-0.30275
-86.52	-0.30605	-0.07202	-0.30228
-86.46	-0.30605	-0.07202	-0.30219
-86.4	-0.306	-0.07202	-0.30202
-86.34	-0.30596	-0.07202	-0.30157
-86.28	-0.3057	-0.07202	-0.30119
-86.22	-0.3057	-0.07202	-0.30112
-86.16	-0.30561	-0.07202	-0.30104
-86.1	-0.30557	-0.07202	-0.30072
-86.04	-0.30552	-0.07202	-0.30004
-85.98	-0.30548	-0.07202	-0.29994
-85.92	-0.30531	-0.07141	-0.29984
-85.86	-0.30526	-0.07141	-0.29938
-85.8	-0.30522	-0.07141	-0.29931
-85.74	-0.30509	-0.07141	-0.29912
-85.68	-0.30504	-0.07141	-0.29904
-85.62	-0.30474	-0.07141	-0.29885
-85.56	-0.30465	-0.07141	-0.29833
-85.5	-0.30461	-0.0708	-0.29831
-85.44	-0.30404	-0.0708	-0.29827
-85.38	-0.30391	-0.0708	-0.29804
-85.32	-0.30378	-0.0708	-0.29768
-85.26	-0.30378	-0.0708	-0.29753
-85.2	-0.30343	-0.07019	-0.29748
-85.14	-0.30339	-0.07019	-0.29743
-85.08	-0.30291	-0.07019	-0.29734
-85.02	-0.30273	-0.07019	-0.29709
-84.96	-0.30265	-0.07019	-0.29656
-84.9	-0.30243	-0.07019	-0.29648
-84.84	-0.30234	-0.06958	-0.29636
-84.78	-0.30234	-0.06958	-0.29615
-84.72	-0.30221	-0.06958	-0.29607
-84.66	-0.30204	-0.06958	-0.29575
-84.6	-0.30204	-0.06958	-0.2955
-84.54	-0.30195	-0.06958	-0.29516
-84.48	-0.30186	-0.06897	-0.29478
-84.42	-0.30178	-0.06897	-0.29467
-84.36	-0.30177	-0.06897	-0.29426
-84.3	-0.30173	-0.06897	-0.29422
-84.24	-0.30173	-0.06897	-0.29395
-84.18	-0.3016	-0.06897	-0.29373
-84.12	-0.3016	-0.06897	-0.29366
-84.06	-0.30151	-0.06836	-0.29355
-84	-0.3013	-0.06836	-0.29322
-83.94	-0.30129	-0.06836	-0.29312
-83.88	-0.30108	-0.06836	-0.29297
-83.82	-0.30095	-0.06836	-0.29187
-83.76	-0.30095	-0.06836	-0.2918
-83.7	-0.30073	-0.06836	-0.29156
-83.64	-0.3006	-0.06836	-0.29132
-83.58	-0.30056	-0.06836	-0.29119
-83.52	-0.30047	-0.06775	-0.29107
-83.46	-0.30042	-0.06775	-0.29105
-83.4	-0.30038	-0.06775	-0.29053
-83.34	-0.29981	-0.06775	-0.29032
-83.28	-0.29951	-0.06775	-0.29017
-83.22	-0.29942	-0.06775	-0.28948
-83.16	-0.29934	-0.06714	-0.28861
-83.1	-0.29933	-0.06714	-0.28842
-83.04	-0.29933	-0.06714	-0.28829
-82.98	-0.2992	-0.06714	-0.28822
-82.92	-0.29916	-0.06714	-0.28802
-82.86	-0.29903	-0.06714	-0.288
-82.8	-0.2989	-0.06714	-0.28792
-82.74	-0.2989	-0.06714	-0.2877
-82.68	-0.29885	-0.06714	-0.28741
-82.62	-0.29881	-0.06714	-0.28732
-82.56	-0.29872	-0.06714	-0.28717
-82.5	-0.29855	-0.06714	-0.28659
-82.44	-0.29837	-0.06653	-0.28659
-82.38	-0.29811	-0.06653	-0.28632
-82.32	-0.29811	-0.06653	-0.2862
-82.26	-0.29807	-0.06653	-0.28605
-82.2	-0.29785	-0.06653	-0.28554
-82.14	-0.29746	-0.06653	-0.28547
-82.08	-0.29742	-0.06653	-0.28497
-82.02	-0.29733	-0.06653	-0.28497
-81.96	-0.29693	-0.06653	-0.28447
-81.9	-0.2965	-0.06592	-0.28427
-81.84	-0.29641	-0.06592	-0.28425
-81.78	-0.29624	-0.06592	-0.28413
-81.72	-0.29624	-0.06592	-0.28385
-81.66	-0.2962	-0.06592	-0.2838
-81.6	-0.2958	-0.06592	-0.2837
-81.54	-0.29567	-0.06592	-0.28305
-81.48	-0.29558	-0.06592	-0.28303
-81.42	-0.29489	-0.06592	-0.28302
-81.36	-0.29489	-0.06531	-0.28297
-81.3	-0.29471	-0.06531	-0.28292
-81.24	-0.29458	-0.06531	-0.28249
-81.18	-0.29445	-0.06531	-0.2822
-81.12	-0.29441	-0.06531	-0.28212
-81.06	-0.2938	-0.06531	-0.28185
-81	-0.29375	-0.06531	-0.28152
-80.94	-0.29371	-0.06531	-0.28151
-80.88	-0.29354	-0.0647	-0.28119
-80.82	-0.29349	-0.0647	-0.2809
-80.76	-0.29332	-0.0647	-0.28081
-80.7	-0.29297	-0.0647	-0.28079
-80.64	-0.29275	-0.0647	-0.28075
-80.58	-0.29249	-0.06409	-0.28071
-80.52	-0.29214	-0.06409	-0.28063
-80.46	-0.29205	-0.06409	-0.28041
-80.4	-0.29201	-0.06409	-0.28027
-80.34	-0.29136	-0.06409	-0.28007
-80.28	-0.29083	-0.06409	-0.27995
-80.22	-0.2907	-0.06409	-0.27971
-80.16	-0.29035	-0.06409	-0.27968
-80.1	-0.29	-0.06348	-0.27964
-80.04	-0.28952	-0.06348	-0.27963
-79.98	-0.289	-0.06348	-0.27958
-79.92	-0.28874	-0.06348	-0.27951
-79.86	-0.28865	-0.06348	-0.27941
-79.8	-0.28857	-0.06348	-0.27925
-79.74	-0.28813	-0.06348	-0.27923
-79.68	-0.28713	-0.06348	-0.27907
-79.62	-0.2856	-0.06348	-0.27907
-79.56	-0.28477	-0.06287	-0.279
-79.5	-0.28455	-0.06287	-0.27883
-79.44	-0.28355	-0.06287	-0.27864
-79.38	-0.28338	-0.06287	-0.27857
-79.32	-0.27976	-0.06287	-0.27854
-79.26	-0.27924	-0.06287	-0.27842
-79.2	-0.27893	-0.06287	-0.2784
-79.14	-0.27884	-0.06287	-0.27827
-79.08	-0.27767	-0.06287	-0.27824
-79.02	-0.27758	-0.06226	-0.27803
-78.96	-0.27727	-0.06226	-0.27801
-78.9	-0.27666	-0.06226	-0.27798
-78.84	-0.27623	-0.06226	-0.2779
-78.78	-0.27623	-0.06226	-0.27786
-78.72	-0.27566	-0.06226	-0.27764
-78.66	-0.27549	-0.06226	-0.27725
-78.6	-0.27527	-0.06226	-0.27701
-78.54	-0.27522	-0.06226	-0.27663
-78.48	-0.27501	-0.06226	-0.27612
-78.42	-0.27496	-0.06165	-0.27612
-78.36	-0.27492	-0.06165	-0.27607
-78.3	-0.27466	-0.06165	-0.276
-78.24	-0.27461	-0.06165	-0.27532
-78.18	-0.2744	-0.06165	-0.2753
-78.12	-0.27439	-0.06165	-0.27527
-78.06	-0.27431	-0.06165	-0.27515
-78	-0.27396	-0.06165	-0.27512
-77.94	-0.27392	-0.06164	-0.2751
-77.88	-0.27392	-0.06164	-0.27484
-77.82	-0.27366	-0.06104	-0.27469
-77.76	-0.27352	-0.06104	-0.27459
-77.7	-0.27318	-0.06104	-0.27447
-77.64	-0.27313	-0.06104	-0.27445
-77.58	-0.27304	-0.06104	-0.27424
-77.52	-0.27296	-0.06104	-0.27415
-77.46	-0.27283	-0.06104	-0.27407
-77.4	-0.27283	-0.06104	-0.27395
-77.34	-0.27283	-0.06103	-0.27379
-77.28	-0.27252	-0.06103	-0.27356
-77.22	-0.27248	-0.06103	-0.2732
-77.16	-0.27235	-0.06043	-0.27247
-77.1	-0.2723	-0.06043	-0.27245
-77.04	-0.2723	-0.06043	-0.27225
-76.98	-0.27196	-0.06043	-0.27218
-76.92	-0.27191	-0.06042	-0.27076
-76.86	-0.27178	-0.06042	-0.27064
-76.8	-0.27143	-0.06042	-0.27042
-76.74	-0.2713	-0.06042	-0.27039
-76.68	-0.27126	-0.06042	-0.27035
-76.62	-0.27095	-0.05982	-0.2702
-76.56	-0.27047	-0.05982	-0.27005
-76.5	-0.27043	-0.05982	-0.2695
-76.44	-0.27017	-0.05982	-0.26925
-76.38	-0.27008	-0.05982	-0.26901
-76.32	-0.27004	-0.05982	-0.26883
-76.26	-0.26969	-0.05982	-0.26874
-76.2	-0.26921	-0.05981	-0.26856
-76.14	-0.26921	-0.05981	-0.2685
-76.08	-0.26917	-0.05981	-0.26847
-76.02	-0.26856	-0.05981	-0.2676
-75.96	-0.26812	-0.05981	-0.26759
-75.9	-0.26799	-0.05981	-0.2672
-75.84	-0.2676	-0.05981	-0.26664
-75.78	-0.26759	-0.0592	-0.2665
-75.72	-0.26738	-0.0592	-0.26638
-75.66	-0.26707	-0.0592	-0.26589
-75.6	-0.26681	-0.0592	-0.26589
-75.54	-0.26677	-0.0592	-0.26474
-75.48	-0.26655	-0.0592	-0.26374
-75.42	-0.26546	-0.0592	-0.26349
-75.36	-0.26542	-0.05859	-0.26308
-75.3	-0.26507	-0.05859	-0.26301
-75.24	-0.26468	-0.05859	-0.2626
-75.18	-0.2645	-0.05859	-0.26092
-75.12	-0.26446	-0.05859	-0.25864
-75.06	-0.26446	-0.05859	-0.25801
-75	-0.26428	-0.05859	-0.25682
-74.94	-0.26411	-0.05859	-0.25672
-74.88	-0.26411	-0.05859	-0.25396
-74.82	-0.26411	-0.05859	-0.25365
-74.76	-0.26406	-0.05859	-0.25345
-74.7	-0.26393	-0.05859	-0.25291
-74.64	-0.26363	-0.05859	-0.25253
-74.58	-0.2635	-0.05859	-0.2524
-74.52	-0.2628	-0.05859	-0.25213
-74.46	-0.26263	-0.05859	-0.25209
-74.4	-0.26254	-0.05859	-0.25201
-74.34	-0.26232	-0.05798	-0.2514
-74.28	-0.26197	-0.05798	-0.25002
-74.22	-0.26189	-0.05798	-0.24992
-74.16	-0.26136	-0.05798	-0.24985
-74.1	-0.26084	-0.05798	-0.2494
-74.04	-0.26062	-0.05798	-0.24904
-73.98	-0.25983	-0.05798	-0.24858
-73.92	-0.2597	-0.05798	-0.24835
-73.86	-0.25962	-0.05798	-0.24828
-73.8	-0.25944	-0.05737	-0.24794
-73.74	-0.25944	-0.05737	-0.24785
-73.68	-0.25931	-0.05737	-0.24779
-73.62	-0.25914	-0.05737	-0.24772
-73.56	-0.25905	-0.05737	-0.2475
-73.5	-0.2587	-0.05737	-0.24719
-73.44	-0.25866	-0.05737	-0.24716
-73.38	-0.25861	-0.05737	-0.24704
-73.32	-0.25853	-0.05737	-0.24697
-73.26	-0.25822	-0.05737	-0.2467
-73.2	-0.25818	-0.05737	-0.24616
-73.14	-0.25783	-0.05737	-0.24614
-73.08	-0.25722	-0.05737	-0.24611
-73.02	-0.25709	-0.05737	-0.246
-72.96	-0.257	-0.05737	-0.24596
-72.9	-0.25661	-0.05737	-0.24575
-72.84	-0.25652	-0.05676	-0.24563
-72.78	-0.25626	-0.05676	-0.24562
-72.72	-0.25622	-0.05676	-0.2456
-72.66	-0.25561	-0.05676	-0.24556
-72.6	-0.25508	-0.05676	-0.24548
-72.54	-0.25495	-0.05676	-0.24541
-72.48	-0.25443	-0.05676	-0.24538
-72.42	-0.2543	-0.05676	-0.24536
-72.36	-0.25369	-0.05676	-0.24536
-72.3	-0.2529	-0.05676	-0.24531
-72.24	-0.25273	-0.05676	-0.24526
-72.18	-0.2526	-0.05676	-0.24507
-72.12	-0.2526	-0.05676	-0.24496
-72.06	-0.25255	-0.05676	-0.24494
-72	-0.25125	-0.05676	-0.24487
-71.94	-0.2509	-0.05615	-0.2446
-71.88	-0.25064	-0.05615	-0.24456
-71.82	-0.25055	-0.05615	-0.24448
-71.76	-0.25038	-0.05615	-0.24436
-71.7	-0.25024	-0.05615	-0.24402
-71.64	-0.25011	-0.05615	-0.24387
-71.58	-0.24937	-0.05615	-0.24365
-71.52	-0.24933	-0.05615	-0.2436
-71.46	-0.2492	-0.05615	-0.24326
-71.4	-0.24915	-0.05615	-0.24306
-71.34	-0.24902	-0.05615	-0.24277
-71.28	-0.2488	-0.05615	-0.24273
-71.22	-0.24859	-0.05615	-0.2425
-71.16	-0.24837	-0.05615	-0.24241
-71.1	-0.24828	-0.05554	-0.24241
-71.04	-0.24824	-0.05554	-0.24214
-70.98	-0.24798	-0.05554	-0.24209
-70.92	-0.24758	-0.05554	-0.24207
-70.86	-0.24758	-0.05554	-0.24202
-70.8	-0.2475	-0.05554	-0.24202
-70.74	-0.24737	-0.05554	-0.24192
-70.68	-0.24737	-0.05554	-0.24183
-70.62	-0.24702	-0.05554	-0.2418
-70.56	-0.24658	-0.05554	-0.24175
-70.5	-0.24632	-0.05554	-0.24172
-70.44	-0.24602	-0.05554	-0.24153
-70.38	-0.24602	-0.05493	-0.24153
-70.32	-0.24588	-0.05493	-0.24149
-70.26	-0.24567	-0.05493	-0.24119
-70.2	-0.24562	-0.05493	-0.24078
-70.14	-0.24562	-0.05493	-0.24045
-70.08	-0.24554	-0.05493	-0.24044
-70.02	-0.24549	-0.05493	-0.24038
-69.96	-0.24532	-0.05493	-0.24026
-69.9	-0.24523	-0.05493	-0.24024
-69.84	-0.24493	-0.05493	-0.24007
-69.78	-0.24484	-0.05493	-0.23995
-69.72	-0.24484	-0.05493	-0.23973
-69.66	-0.24475	-0.05493	-0.23953
-69.6	-0.24466	-0.05493	-0.23953
-69.54	-0.24462	-0.05432	-0.23944
-69.48	-0.24453	-0.05432	-0.23943
-69.42	-0.24449	-0.05432	-0.23928
-69.36	-0.2444	-0.05432	-0.23868
-69.3	-0.24423	-0.05432	-0.23865
-69.24	-0.24419	-0.05432	-0.23839
-69.18	-0.24414	-0.05432	-0.23824
-69.12	-0.24384	-0.05432	-0.23807
-69.06	-0.24383	-0.05432	-0.23799
-69	-0.24366	-0.05432	-0.2378
-68.94	-0.24366	-0.05371	-0.2377
-68.88	-0.24357	-0.05371	-0.23743
-68.82	-0.24344	-0.05371	-0.23739
-68.76	-0.24331	-0.05371	-0.23727
-68.7	-0.24327	-0.05371	-0.237
-68.64	-0.24323	-0.05371	-0.2368
-68.58	-0.24305	-0.05371	-0.23677
-68.52	-0.24296	-0.05371	-0.23675
-68.46	-0.24113	-0.05371	-0.23549
-68.4	-0.2407	-0.05371	-0.23541
-68.34	-0.24052	-0.05371	-0.23516
-68.28	-0.24035	-0.05371	-0.23499
-68.22	-0.23961	-0.05371	-0.23497
-68.16	-0.23939	-0.05371	-0.2349
-68.1	-0.23926	-0.05371	-0.23481
-68.04	-0.23808	-0.05371	-0.23407
-67.98	-0.23686	-0.0531	-0.23382
-67.92	-0.23673	-0.0531	-0.23344
-67.86	-0.23551	-0.0531	-0.23324
-67.8	-0.23542	-0.0531	-0.2328
-67.74	-0.23534	-0.0531	-0.23273
-67.68	-0.23507	-0.0531	-0.23268
-67.62	-0.23498	-0.0531	-0.2321
-67.56	-0.23433	-0.0531	-0.23207
-67.5	-0.23429	-0.0531	-0.23098
-67.44	-0.2342	-0.0531	-0.23071
-67.38	-0.23411	-0.0531	-0.2307
-67.32	-0.23381	-0.0531	-0.22849
-67.26	-0.23376	-0.0531	-0.22847
-67.2	-0.23359	-0.0531	-0.22846
-67.14	-0.23346	-0.05249	-0.22829
-67.08	-0.23337	-0.05249	-0.22734
-67.02	-0.23167	-0.05249	-0.22729
-66.96	-0.23124	-0.05249	-0.22708
-66.9	-0.23102	-0.05249	-0.22656
-66.84	-0.23045	-0.05249	-0.22651
-66.78	-0.23036	-0.05249	-0.22636
-66.72	-0.23036	-0.05249	-0.22612
-66.66	-0.23032	-0.05249	-0.22597
-66.6	-0.23019	-0.05249	-0.22569
-66.54	-0.23015	-0.05249	-0.22556
-66.48	-0.23002	-0.05249	-0.22542
-66.42	-0.22997	-0.05188	-0.22532
-66.36	-0.22997	-0.05188	-0.22529
-66.3	-0.22971	-0.05188	-0.2252
-66.24	-0.22949	-0.05188	-0.22485
-66.18	-0.22906	-0.05188	-0.22449
-66.12	-0.22853	-0.05188	-0.22442
-66.06	-0.22819	-0.05188	-0.22424
-66	-0.2281	-0.05188	-0.22405
-65.94	-0.22783	-0.05188	-0.22396
-65.88	-0.22762	-0.05188	-0.22366
-65.82	-0.22727	-0.05188	-0.2232
-65.76	-0.22688	-0.05188	-0.22283
-65.7	-0.22688	-0.05188	-0.22276
-65.64	-0.22666	-0.05127	-0.22234
-65.58	-0.2264	-0.05127	-0.22176
-65.52	-0.22613	-0.05127	-0.22159
-65.46	-0.22579	-0.05127	-0.22154
-65.4	-0.22557	-0.05127	-0.22073
-65.34	-0.22518	-0.05127	-0.22056
-65.28	-0.22483	-0.05127	-0.21963
-65.22	-0.22483	-0.05127	-0.21942
-65.16	-0.22456	-0.05127	-0.21881
-65.1	-0.22382	-0.05127	-0.21866
-65.04	-0.22343	-0.05127	-0.21847
-64.98	-0.22343	-0.05127	-0.21845
-64.92	-0.22343	-0.05127	-0.21827
-64.86	-0.22313	-0.05066	-0.21802
-64.8	-0.22308	-0.05066	-0.21749
-64.74	-0.22304	-0.05066	-0.21666
-64.68	-0.223	-0.05066	-0.21645
-64.62	-0.22273	-0.05066	-0.21591
-64.56	-0.22269	-0.05066	-0.21586
-64.5	-0.22265	-0.05066	-0.21576
-64.44	-0.22265	-0.05066	-0.21566
-64.38	-0.22212	-0.05066	-0.215
-64.32	-0.22204	-0.05066	-0.21432
-64.26	-0.22195	-0.05005	-0.21428
-64.2	-0.22195	-0.05005	-0.21394
-64.14	-0.22156	-0.05005	-0.21379
-64.08	-0.2213	-0.05005	-0.21378
-64.02	-0.2213	-0.05005	-0.21367
-63.96	-0.22108	-0.05005	-0.21361
-63.9	-0.22104	-0.05005	-0.21322
-63.84	-0.22099	-0.05005	-0.21317
-63.78	-0.22099	-0.04944	-0.21308
-63.72	-0.22064	-0.04944	-0.21284
-63.66	-0.2206	-0.04944	-0.21237
-63.6	-0.22003	-0.04944	-0.21232
-63.54	-0.2199	-0.04944	-0.21227
-63.48	-0.21973	-0.04944	-0.21227
-63.42	-0.21973	-0.04883	-0.21217
-63.36	-0.21964	-0.04883	-0.21213
-63.3	-0.21955	-0.04883	-0.21172
-63.24	-0.2192	-0.04883	-0.21137
-63.18	-0.21899	-0.04883	-0.21105
-63.12	-0.21898	-0.04822	-0.21076
-63.06	-0.2189	-0.04822	-0.2102
-63	-0.21868	-0.04822	-0.20979
-62.94	-0.21859	-0.04822	-0.2096
-62.88	-0.21859	-0.04822	-0.20911
-62.82	-0.21842	-0.04822	-0.20896
-62.76	-0.21837	-0.04822	-0.20896
-62.7	-0.21824	-0.04822	-0.20871
-62.64	-0.2182	-0.04822	-0.20827
-62.58	-0.21724	-0.04822	-0.20827
-62.52	-0.21689	-0.04822	-0.20815
-62.46	-0.21646	-0.04761	-0.20732
-62.4	-0.21641	-0.04761	-0.20704
-62.34	-0.21624	-0.04761	-0.20694
-62.28	-0.21593	-0.04761	-0.2063
-62.22	-0.21589	-0.04761	-0.20576
-62.16	-0.21567	-0.04761	-0.2056
-62.1	-0.21563	-0.047	-0.20357
-62.04	-0.21563	-0.047	-0.20343
-61.98	-0.21554	-0.047	-0.20315
-61.92	-0.21519	-0.047	-0.20294
-61.86	-0.21458	-0.047	-0.20136
-61.8	-0.21449	-0.047	-0.20108
-61.74	-0.21419	-0.047	-0.20103
-61.68	-0.2141	-0.047	-0.20055
-61.62	-0.21375	-0.04639	-0.19999
-61.56	-0.21375	-0.04639	-0.19935
-61.5	-0.21323	-0.04639	-0.19909
-61.44	-0.21279	-0.04639	-0.19903
-61.38	-0.21266	-0.04639	-0.19838
-61.32	-0.21258	-0.04639	-0.19757
-61.26	-0.2124	-0.04639	-0.19725
-61.2	-0.21153	-0.04639	-0.19684
-61.14	-0.21136	-0.04578	-0.19645
-61.08	-0.21127	-0.04578	-0.19636
-61.02	-0.21123	-0.04578	-0.19621
-60.96	-0.21105	-0.04578	-0.19533
-60.9	-0.21083	-0.04578	-0.1949
-60.84	-0.21035	-0.04517	-0.19429
-60.78	-0.21018	-0.04517	-0.19407
-60.72	-0.21013	-0.04517	-0.19374
-60.66	-0.21009	-0.04517	-0.19358
-60.6	-0.20983	-0.04517	-0.19357
-60.54	-0.20961	-0.04517	-0.19335
-60.48	-0.20909	-0.04456	-0.19323
-60.42	-0.209	-0.04456	-0.19279
-60.36	-0.20896	-0.04456	-0.1926
-60.3	-0.20896	-0.04456	-0.19245
-60.24	-0.20865	-0.04456	-0.19209
-60.18	-0.20861	-0.04456	-0.19208
-60.12	-0.20809	-0.04395	-0.1915
-60.06	-0.20791	-0.04395	-0.19143
-60	-0.20761	-0.04395	-0.19101
-59.94	-0.20752	-0.04395	-0.1907
-59.88	-0.20735	-0.04395	-0.1907
-59.82	-0.20695	-0.04334	-0.19065
-59.76	-0.20695	-0.04333	-0.1906
-59.7	-0.20687	-0.04333	-0.19036
-59.64	-0.20612	-0.04333	-0.19035
-59.58	-0.20599	-0.04333	-0.19024
-59.52	-0.20569	-0.04333	-0.19014
-59.46	-0.20565	-0.04333	-0.19012
-59.4	-0.20534	-0.04333	-0.18979
-59.34	-0.20521	-0.04333	-0.18963
-59.28	-0.20486	-0.04273	-0.18858
-59.22	-0.20464	-0.04273	-0.18824
-59.16	-0.20447	-0.04273	-0.18823
-59.1	-0.20333	-0.04273	-0.18783
-59.04	-0.20264	-0.04273	-0.18777
-58.98	-0.20216	-0.04273	-0.1876
-58.92	-0.20211	-0.04272	-0.18741
-58.86	-0.20211	-0.04212	-0.18722
-58.8	-0.20211	-0.04212	-0.18717
-58.74	-0.20107	-0.04211	-0.187
-58.68	-0.20019	-0.04211	-0.18699
-58.62	-0.19963	-0.04211	-0.18697
-58.56	-0.19945	-0.0415	-0.18692
-58.5	-0.19941	-0.0415	-0.18684
-58.44	-0.19897	-0.0415	-0.18668
-58.38	-0.19884	-0.0415	-0.18661
-58.32	-0.19741	-0.0415	-0.18595
-58.26	-0.19693	-0.0415	-0.18592
-58.2	-0.19658	-0.0415	-0.18587
-58.14	-0.19649	-0.0415	-0.18578
-58.08	-0.19649	-0.0415	-0.1857
-58.02	-0.19649	-0.0415	-0.18553
-57.96	-0.1964	-0.0415	-0.1854
-57.9	-0.19623	-0.0415	-0.18529
-57.84	-0.19614	-0.0415	-0.18511
-57.78	-0.19584	-0.04089	-0.18461
-57.72	-0.19566	-0.04089	-0.18439
-57.66	-0.19531	-0.04089	-0.18417
-57.6	-0.19505	-0.04089	-0.18412
-57.54	-0.19488	-0.04089	-0.18399
-57.48	-0.19453	-0.04089	-0.18397
-57.42	-0.19435	-0.04089	-0.18355
-57.36	-0.19418	-0.04089	-0.18351
-57.3	-0.194	-0.04089	-0.18346
-57.24	-0.19392	-0.04028	-0.18346
-57.18	-0.19387	-0.04028	-0.18341
-57.12	-0.19383	-0.04028	-0.18334
-57.06	-0.19374	-0.03967	-0.18275
-57	-0.19357	-0.03967	-0.18248
-56.94	-0.19344	-0.03967	-0.18233
-56.88	-0.193	-0.03967	-0.18187
-56.82	-0.19287	-0.03967	-0.18178
-56.76	-0.19283	-0.03967	-0.18124
-56.7	-0.19283	-0.03967	-0.18111
-56.64	-0.19257	-0.03906	-0.18099
-56.58	-0.19248	-0.03906	-0.18097
-56.52	-0.19222	-0.03906	-0.18094
-56.46	-0.192	-0.03906	-0.18073
-56.4	-0.19178	-0.03845	-0.18048
-56.34	-0.19156	-0.03845	-0.17975
-56.28	-0.19156	-0.03845	-0.17968
-56.22	-0.19108	-0.03845	-0.17961
-56.16	-0.1906	-0.03845	-0.17934
-56.1	-0.19056	-0.03784	-0.17926
-56.04	-0.19056	-0.03784	-0.17863
-55.98	-0.19043	-0.03784	-0.17832
-55.92	-0.19039	-0.03784	-0.17799
-55.86	-0.18995	-0.03784	-0.17797
-55.8	-0.18973	-0.03784	-0.1778
-55.74	-0.18965	-0.03784	-0.17768
-55.68	-0.18956	-0.03784	-0.1776
-55.62	-0.18834	-0.03784	-0.17756
-55.56	-0.18829	-0.03784	-0.17744
-55.5	-0.18803	-0.03723	-0.17743
-55.44	-0.18799	-0.03723	-0.17726
-55.38	-0.18773	-0.03723	-0.17719
-55.32	-0.18768	-0.03723	-0.17714
-55.26	-0.18703	-0.03723	-0.17638
-55.2	-0.18699	-0.03723	-0.17632
-55.14	-0.18681	-0.03723	-0.17627
-55.08	-0.18651	-0.03662	-0.17622
-55.02	-0.18651	-0.03662	-0.1762
-54.96	-0.18646	-0.03662	-0.17587
-54.9	-0.18642	-0.03662	-0.17585
-54.84	-0.18629	-0.03662	-0.17585
-54.78	-0.18624	-0.03662	-0.17583
-54.72	-0.18624	-0.03601	-0.17575
-54.66	-0.18598	-0.03601	-0.17568
-54.6	-0.18572	-0.03601	-0.17563
-54.54	-0.18559	-0.03601	-0.17541
-54.48	-0.18559	-0.03601	-0.17483
-54.42	-0.18542	-0.03601	-0.17441
-54.36	-0.18542	-0.03601	-0.17434
-54.3	-0.18515	-0.03601	-0.17434
-54.24	-0.18489	-0.03601	-0.17412
-54.18	-0.18468	-0.0354	-0.17383
-54.12	-0.18463	-0.0354	-0.17371
-54.06	-0.18454	-0.0354	-0.17356
-54	-0.18441	-0.0354	-0.17319
-53.94	-0.18428	-0.0354	-0.17314
-53.88	-0.18406	-0.0354	-0.17307
-53.82	-0.18406	-0.0354	-0.17288
-53.76	-0.18406	-0.0354	-0.17285
-53.7	-0.18402	-0.0354	-0.17249
-53.64	-0.18402	-0.0354	-0.17222
-53.58	-0.18393	-0.03479	-0.17219
-53.52	-0.18385	-0.03479	-0.17214
-53.46	-0.18385	-0.03479	-0.1719
-53.4	-0.1838	-0.03479	-0.17078
-53.34	-0.18376	-0.03479	-0.17019
-53.28	-0.18358	-0.03479	-0.16954
-53.22	-0.1835	-0.03479	-0.16941
-53.16	-0.18345	-0.03418	-0.16936
-53.1	-0.18332	-0.03418	-0.16866
-53.04	-0.18332	-0.03418	-0.16764
-52.98	-0.18328	-0.03418	-0.16719
-52.92	-0.18319	-0.03418	-0.16718
-52.86	-0.18306	-0.03418	-0.1668
-52.8	-0.18293	-0.03418	-0.16615
-52.74	-0.18284	-0.03357	-0.16595
-52.68	-0.1828	-0.03357	-0.16578
-52.62	-0.18276	-0.03357	-0.16393
-52.56	-0.18271	-0.03357	-0.16385
-52.5	-0.18263	-0.03357	-0.16366
-52.44	-0.1825	-0.03357	-0.16315
-52.38	-0.18241	-0.03296	-0.16288
-52.32	-0.18236	-0.03296	-0.16246
-52.26	-0.18206	-0.03296	-0.16144
-52.2	-0.18171	-0.03296	-0.16144
-52.14	-0.18114	-0.03296	-0.15974
-52.08	-0.1811	-0.03235	-0.15737
-52.02	-0.18101	-0.03235	-0.15656
-51.96	-0.1804	-0.03235	-0.15627
-51.9	-0.18027	-0.03235	-0.15593
-51.84	-0.18023	-0.03235	-0.15533
-51.78	-0.18005	-0.03235	-0.15483
-51.72	-0.17975	-0.03235	-0.15477
-51.66	-0.17918	-0.03235	-0.15427
-51.6	-0.17844	-0.03235	-0.15332
-51.54	-0.17835	-0.03235	-0.15311
-51.48	-0.17757	-0.03174	-0.15305
-51.42	-0.17731	-0.03174	-0.15274
-51.36	-0.17687	-0.03174	-0.15262
-51.3	-0.17657	-0.03174	-0.15252
-51.24	-0.17644	-0.03174	-0.15221
-51.18	-0.17617	-0.03174	-0.1522
-51.12	-0.17596	-0.03174	-0.15216
-51.06	-0.17587	-0.03174	-0.15181
-51	-0.17552	-0.03174	-0.1513
-50.94	-0.17469	-0.03174	-0.1513
-50.88	-0.17452	-0.03113	-0.15125
-50.82	-0.17369	-0.03113	-0.15121
-50.76	-0.17364	-0.03113	-0.15074
-50.7	-0.1736	-0.03113	-0.15059
-50.64	-0.17334	-0.03113	-0.15049
-50.58	-0.17325	-0.03052	-0.1501
-50.52	-0.17312	-0.03052	-0.15001
-50.46	-0.17303	-0.03052	-0.14993
-50.4	-0.17251	-0.03052	-0.14972
-50.34	-0.17251	-0.03052	-0.14965
-50.28	-0.17194	-0.02991	-0.14935
-50.22	-0.17164	-0.02991	-0.14925
-50.16	-0.17155	-0.02991	-0.14889
-50.1	-0.17133	-0.02991	-0.14833
-50.04	-0.17064	-0.02991	-0.14828
-49.98	-0.17064	-0.02991	-0.14828
-49.92	-0.17055	-0.02991	-0.14826
-49.86	-0.17042	-0.02991	-0.14798
-49.8	-0.17038	-0.02991	-0.14782
-49.74	-0.17038	-0.0293	-0.14782
-49.68	-0.17007	-0.0293	-0.1474
-49.62	-0.16942	-0.0293	-0.14699
-49.56	-0.16933	-0.0293	-0.14686
-49.5	-0.16911	-0.0293	-0.14662
-49.44	-0.16898	-0.0293	-0.1464
-49.38	-0.16889	-0.0293	-0.14615
-49.32	-0.16854	-0.0293	-0.14574
-49.26	-0.16846	-0.0293	-0.14543
-49.2	-0.16846	-0.02869	-0.14526
-49.14	-0.16811	-0.02869	-0.14521
-49.08	-0.16806	-0.02869	-0.14503
-49.02	-0.16724	-0.02869	-0.14479
-48.96	-0.16719	-0.02869	-0.14477
-48.9	-0.16711	-0.02869	-0.14433
-48.84	-0.16697	-0.02869	-0.14423
-48.78	-0.16684	-0.02869	-0.14423
-48.72	-0.16663	-0.02869	-0.14286
-48.66	-0.16632	-0.02869	-0.14277
-48.6	-0.16597	-0.02869	-0.14274
-48.54	-0.16597	-0.02869	-0.14228
-48.48	-0.16575	-0.02808	-0.14145
-48.42	-0.16514	-0.02808	-0.14135
-48.36	-0.16436	-0.02808	-0.14123
-48.3	-0.16397	-0.02808	-0.14062
-48.24	-0.16384	-0.02808	-0.13994
-48.18	-0.16353	-0.02808	-0.1397
-48.12	-0.16344	-0.02808	-0.1396
-48.06	-0.16336	-0.02808	-0.13958
-48	-0.16305	-0.02808	-0.13952
-47.94	-0.16296	-0.02808	-0.1395
-47.88	-0.16253	-0.02747	-0.13935
-47.82	-0.16214	-0.02747	-0.1393
-47.76	-0.16209	-0.02747	-0.13928
-47.7	-0.16196	-0.02747	-0.13897
-47.64	-0.16139	-0.02747	-0.13845
-47.58	-0.16135	-0.02747	-0.1384
-47.52	-0.16126	-0.02747	-0.13806
-47.46	-0.16122	-0.02746	-0.13779
-47.4	-0.16061	-0.02686	-0.13769
-47.34	-0.16035	-0.02686	-0.1376
-47.28	-0.16009	-0.02686	-0.13741
-47.22	-0.15996	-0.02686	-0.13726
-47.16	-0.15991	-0.02686	-0.13721
-47.1	-0.15982	-0.02686	-0.13719
-47.04	-0.15978	-0.02686	-0.13707
-46.98	-0.15965	-0.02686	-0.13694
-46.92	-0.15943	-0.02686	-0.13682
-46.86	-0.1593	-0.02685	-0.13677
-46.8	-0.15921	-0.02625	-0.13677
-46.74	-0.15904	-0.02625	-0.13675
-46.68	-0.15869	-0.02625	-0.13667
-46.62	-0.1586	-0.02625	-0.13663
-46.56	-0.15847	-0.02624	-0.13633
-46.5	-0.15765	-0.02624	-0.13606
-46.44	-0.15708	-0.02624	-0.13597
-46.38	-0.15651	-0.02564	-0.13596
-46.32	-0.15642	-0.02564	-0.1357
-46.26	-0.15629	-0.02564	-0.1356
-46.2	-0.15616	-0.02564	-0.1354
-46.14	-0.15608	-0.02564	-0.13514
-46.08	-0.1559	-0.02564	-0.13506
-46.02	-0.15555	-0.02564	-0.13504
-45.96	-0.15547	-0.02563	-0.13489
-45.9	-0.15542	-0.02563	-0.13468
-45.84	-0.15542	-0.02563	-0.13467
-45.78	-0.1552	-0.02563	-0.13457
-45.72	-0.15503	-0.02563	-0.13448
-45.66	-0.15477	-0.02503	-0.13436
-45.6	-0.15464	-0.02503	-0.13412
-45.54	-0.15438	-0.02502	-0.13404
-45.48	-0.15433	-0.02502	-0.13389
-45.42	-0.15355	-0.02441	-0.13375
-45.36	-0.15342	-0.02441	-0.13358
-45.3	-0.15307	-0.02441	-0.1334
-45.24	-0.15302	-0.02441	-0.13307
-45.18	-0.15276	-0.02441	-0.13304
-45.12	-0.15259	-0.02441	-0.13297
-45.06	-0.15254	-0.02441	-0.13279
-45	-0.1525	-0.02441	-0.13241
-44.94	-0.15233	-0.02441	-0.1324
-44.88	-0.15193	-0.02441	-0.13216
-44.82	-0.15132	-0.02441	-0.13212
-44.76	-0.15119	-0.02441	-0.13211
-44.7	-0.15106	-0.0238	-0.13211
-44.64	-0.14958	-0.0238	-0.13204
-44.58	-0.14945	-0.0238	-0.13201
-44.52	-0.14941	-0.0238	-0.13197
-44.46	-0.1491	-0.0238	-0.13194
-44.4	-0.14862	-0.0238	-0.13175
-44.34	-0.14845	-0.0238	-0.13172
-44.28	-0.1484	-0.0238	-0.13156
-44.22	-0.14801	-0.0238	-0.13136
-44.16	-0.14801	-0.0238	-0.13124
-44.1	-0.14797	-0.0238	-0.13112
-44.04	-0.14792	-0.02319	-0.131
-43.98	-0.14727	-0.02319	-0.13095
-43.92	-0.14723	-0.02319	-0.13085
-43.86	-0.14648	-0.02319	-0.13077
-43.8	-0.14618	-0.02319	-0.13041
-43.74	-0.14592	-0.02319	-0.13041
-43.68	-0.14579	-0.02319	-0.13039
-43.62	-0.14574	-0.02319	-0.13024
-43.56	-0.14574	-0.02319	-0.13023
-43.5	-0.14535	-0.02319	-0.13009
-43.44	-0.14483	-0.02319	-0.13
-43.38	-0.14439	-0.02319	-0.12984
-43.32	-0.1443	-0.02319	-0.1298
-43.26	-0.1443	-0.02258	-0.12972
-43.2	-0.14426	-0.02258	-0.12958
-43.14	-0.14396	-0.02258	-0.12956
-43.08	-0.14374	-0.02258	-0.12951
-43.02	-0.14339	-0.02258	-0.12914
-42.96	-0.14313	-0.02258	-0.12868
-42.9	-0.143	-0.02258	-0.1285
-42.84	-0.143	-0.02258	-0.12845
-42.78	-0.14291	-0.02258	-0.12843
-42.72	-0.14282	-0.02258	-0.12775
-42.66	-0.14274	-0.02258	-0.12744
-42.6	-0.14274	-0.02197	-0.12733
-42.54	-0.14226	-0.02197	-0.12705
-42.48	-0.14212	-0.02197	-0.12643
-42.42	-0.14208	-0.02197	-0.12626
-42.36	-0.14204	-0.02197	-0.12624
-42.3	-0.14178	-0.02136	-0.12612
-42.24	-0.14169	-0.02136	-0.1256
-42.18	-0.14165	-0.02136	-0.12533
-42.12	-0.14165	-0.02136	-0.12495
-42.06	-0.14143	-0.02136	-0.12485
-42	-0.14134	-0.02136	-0.12448
-41.94	-0.1413	-0.02136	-0.12377
-41.88	-0.14121	-0.02136	-0.1229
-41.82	-0.14095	-0.02136	-0.12283
-41.76	-0.14077	-0.02136	-0.12265
-41.7	-0.14073	-0.02136	-0.12146
-41.64	-0.14069	-0.02075	-0.12119
-41.58	-0.14064	-0.02075	-0.12104
-41.52	-0.14025	-0.02075	-0.12012
-41.46	-0.14021	-0.02075	-0.11968
-41.4	-0.14021	-0.02075	-0.11902
-41.34	-0.14016	-0.02075	-0.119
-41.28	-0.14012	-0.02075	-0.11851
-41.22	-0.14008	-0.02075	-0.11824
-41.16	-0.13999	-0.02075	-0.11797
-41.1	-0.1399	-0.02075	-0.11785
-41.04	-0.1399	-0.02075	-0.11776
-40.98	-0.13968	-0.02014	-0.11765
-40.92	-0.13947	-0.02014	-0.11763
-40.86	-0.13903	-0.02014	-0.11759
-40.8	-0.13868	-0.02014	-0.11734
-40.74	-0.13864	-0.02014	-0.1172
-40.68	-0.13859	-0.02014	-0.11671
-40.62	-0.13855	-0.02014	-0.11654
-40.56	-0.13855	-0.02014	-0.11625
-40.5	-0.13851	-0.02014	-0.11625
-40.44	-0.13842	-0.02014	-0.1158
-40.38	-0.13824	-0.01953	-0.11566
-40.32	-0.13816	-0.01953	-0.1151
-40.26	-0.13803	-0.01953	-0.11507
-40.2	-0.13798	-0.01953	-0.11464
-40.14	-0.13785	-0.01953	-0.11436
-40.08	-0.13785	-0.01953	-0.11398
-40.02	-0.1375	-0.01953	-0.11395
-39.96	-0.1375	-0.01953	-0.11364
-39.9	-0.13746	-0.01953	-0.11346
-39.84	-0.13742	-0.01953	-0.11344
-39.78	-0.13742	-0.01953	-0.11305
-39.72	-0.13711	-0.01953	-0.11298
-39.66	-0.13681	-0.01953	-0.11286
-39.6	-0.13646	-0.01953	-0.11285
-39.54	-0.13641	-0.01953	-0.11263
-39.48	-0.13628	-0.01953	-0.11232
-39.42	-0.13624	-0.01953	-0.11219
-39.36	-0.13611	-0.01953	-0.11212
-39.3	-0.13589	-0.01892	-0.11202
-39.24	-0.13585	-0.01892	-0.11202
-39.18	-0.13576	-0.01892	-0.11185
-39.12	-0.13572	-0.01892	-0.11124
-39.06	-0.13563	-0.01892	-0.11102
-39	-0.13554	-0.01892	-0.11085
-38.94	-0.13554	-0.01892	-0.11061
-38.88	-0.13532	-0.01892	-0.11013
-38.82	-0.13524	-0.01892	-0.10991
-38.76	-0.1341	-0.01892	-0.10981
-38.7	-0.13388	-0.01892	-0.10929
-38.64	-0.13375	-0.01892	-0.1092
-38.58	-0.13367	-0.01892	-0.10896
-38.52	-0.13323	-0.01892	-0.10864
-38.46	-0.1331	-0.01892	-0.10857
-38.4	-0.13297	-0.01892	-0.10849
-38.34	-0.1328	-0.01831	-0.10844
-38.28	-0.13266	-0.01831	-0.10808
-38.22	-0.13258	-0.01831	-0.10786
-38.16	-0.13249	-0.01831	-0.10749
-38.1	-0.13245	-0.01831	-0.10744
-38.04	-0.13184	-0.01831	-0.10724
-37.98	-0.13175	-0.01831	-0.1072
-37.92	-0.13166	-0.01831	-0.10715
-37.86	-0.13153	-0.01831	-0.10703
-37.8	-0.13144	-0.01831	-0.10668
-37.74	-0.13144	-0.01831	-0.10651
-37.68	-0.13144	-0.01831	-0.10644
-37.62	-0.1314	-0.01831	-0.10639
-37.56	-0.13127	-0.01831	-0.1063
-37.5	-0.13123	-0.01831	-0.10615
-37.44	-0.13092	-0.01831	-0.10561
-37.38	-0.13075	-0.01831	-0.10508
-37.32	-0.13022	-0.0177	-0.10501
-37.26	-0.13009	-0.0177	-0.10488
-37.2	-0.12992	-0.0177	-0.10469
-37.14	-0.12966	-0.0177	-0.10445
-37.08	-0.12966	-0.0177	-0.10442
-37.02	-0.12961	-0.0177	-0.10439
-36.96	-0.12948	-0.0177	-0.10415
-36.9	-0.12874	-0.0177	-0.10366
-36.84	-0.12848	-0.0177	-0.1034
-36.78	-0.12822	-0.0177	-0.1033
-36.72	-0.12817	-0.0177	-0.10313
-36.66	-0.12765	-0.0177	-0.10262
-36.6	-0.12735	-0.0177	-0.10256
-36.54	-0.12735	-0.0177	-0.10242
-36.48	-0.12721	-0.0177	-0.10227
-36.42	-0.12717	-0.0177	-0.10205
-36.36	-0.12713	-0.01709	-0.10191
-36.3	-0.127	-0.01709	-0.10167
-36.24	-0.12612	-0.01709	-0.10122
-36.18	-0.12608	-0.01709	-0.10079
-36.12	-0.12573	-0.01709	-0.10018
-36.06	-0.12565	-0.01709	-0.09915
-36	-0.12543	-0.01709	-0.09908
-35.94	-0.12525	-0.01709	-0.09881
-35.88	-0.12442	-0.01709	-0.09867
-35.82	-0.12386	-0.01709	-0.09862
-35.76	-0.12342	-0.01709	-0.0984
-35.7	-0.12325	-0.01709	-0.09825
-35.64	-0.12312	-0.01709	-0.09815
-35.58	-0.12299	-0.01709	-0.09806
-35.52	-0.1229	-0.01709	-0.09761
-35.46	-0.12238	-0.01648	-0.09735
-35.4	-0.12203	-0.01648	-0.09732
-35.34	-0.12155	-0.01648	-0.09711
-35.28	-0.1215	-0.01648	-0.09677
-35.22	-0.1215	-0.01648	-0.09667
-35.16	-0.12102	-0.01648	-0.09666
-35.1	-0.12098	-0.01648	-0.09655
-35.04	-0.12072	-0.01648	-0.09618
-34.98	-0.12063	-0.01648	-0.09611
-34.92	-0.12033	-0.01587	-0.09588
-34.86	-0.1198	-0.01587	-0.0956
-34.8	-0.11976	-0.01587	-0.09554
-34.74	-0.11976	-0.01587	-0.09499
-34.68	-0.11937	-0.01587	-0.09489
-34.62	-0.11932	-0.01587	-0.09474
-34.56	-0.11845	-0.01587	-0.09459
-34.5	-0.11828	-0.01587	-0.09421
-34.44	-0.11736	-0.01587	-0.09372
-34.38	-0.1168	-0.01587	-0.09311
-34.32	-0.11649	-0.01587	-0.09288
-34.26	-0.11636	-0.01587	-0.09282
-34.2	-0.11605	-0.01587	-0.09255
-34.14	-0.11571	-0.01587	-0.09243
-34.08	-0.11566	-0.01587	-0.09221
-34.02	-0.11562	-0.01587	-0.09162
-33.96	-0.11531	-0.01587	-0.09147
-33.9	-0.11488	-0.01526	-0.09116
-33.84	-0.1144	-0.01526	-0.09115
-33.78	-0.11427	-0.01526	-0.09111
-33.72	-0.11427	-0.01526	-0.09103
-33.66	-0.11401	-0.01526	-0.09082
-33.6	-0.11322	-0.01526	-0.09023
-33.54	-0.11287	-0.01526	-0.09021
-33.48	-0.11274	-0.01526	-0.09008
-33.42	-0.11239	-0.01526	-0.08979
-33.36	-0.11239	-0.01526	-0.08976
-33.3	-0.11187	-0.01526	-0.08959
-33.24	-0.11148	-0.01526	-0.08955
-33.18	-0.11143	-0.01526	-0.08932
-33.12	-0.11135	-0.01526	-0.08923
-33.06	-0.11087	-0.01526	-0.08891
-33	-0.11074	-0.01526	-0.08855
-32.94	-0.11069	-0.01526	-0.0884
-32.88	-0.11043	-0.01526	-0.08796
-32.82	-0.11034	-0.01465	-0.08792
-32.76	-0.11008	-0.01465	-0.08743
-32.7	-0.10995	-0.01465	-0.08738
-32.64	-0.10995	-0.01465	-0.08736
-32.58	-0.10986	-0.01465	-0.08721
-32.52	-0.1093	-0.01465	-0.08681
-32.46	-0.10925	-0.01465	-0.0865
-32.4	-0.10917	-0.01465	-0.0862
-32.34	-0.10856	-0.01465	-0.08611
-32.28	-0.10842	-0.01465	-0.08599
-32.22	-0.10838	-0.01465	-0.0856
-32.16	-0.10834	-0.01465	-0.08543
-32.1	-0.10825	-0.01465	-0.08523
-32.04	-0.10764	-0.01465	-0.08482
-31.98	-0.10716	-0.01465	-0.0846
-31.92	-0.10681	-0.01465	-0.0845
-31.86	-0.10651	-0.01465	-0.0845
-31.8	-0.10646	-0.01465	-0.08426
-31.74	-0.10616	-0.01465	-0.08425
-31.68	-0.10603	-0.01465	-0.08421
-31.62	-0.10585	-0.01465	-0.08416
-31.56	-0.1055	-0.01465	-0.08413
-31.5	-0.10468	-0.01404	-0.08399
-31.44	-0.10441	-0.01404	-0.0836
-31.38	-0.10415	-0.01404	-0.08299
-31.32	-0.10415	-0.01404	-0.08289
-31.26	-0.10406	-0.01404	-0.0828
-31.2	-0.10402	-0.01404	-0.08245
-31.14	-0.10393	-0.01404	-0.08231
-31.08	-0.10389	-0.01404	-0.0823
-31.02	-0.10389	-0.01404	-0.08214
-30.96	-0.1038	-0.01404	-0.08206
-30.9	-0.10372	-0.01404	-0.08204
-30.84	-0.10372	-0.01404	-0.08202
-30.78	-0.10354	-0.01343	-0.08191
-30.72	-0.10337	-0.01343	-0.08187
-30.66	-0.10289	-0.01343	-0.08153
-30.6	-0.10245	-0.01343	-0.08152
-30.54	-0.10193	-0.01343	-0.08135
-30.48	-0.10158	-0.01343	-0.08126
-30.42	-0.10136	-0.01343	-0.08101
-30.36	-0.10123	-0.01343	-0.0805
-30.3	-0.10101	-0.01343	-0.08028
-30.24	-0.10088	-0.01343	-0.07994
-30.18	-0.10084	-0.01343	-0.07979
-30.12	-0.10075	-0.01343	-0.0797
-30.06	-0.10019	-0.01343	-0.07965
-30	-0.09979	-0.01343	-0.07928
-29.94	-0.09957	-0.01343	-0.07892
-29.88	-0.09892	-0.01343	-0.07884
-29.82	-0.09831	-0.01343	-0.07865
-29.76	-0.09814	-0.01343	-0.07853
-29.7	-0.09801	-0.01343	-0.07843
-29.64	-0.0977	-0.01343	-0.07821
-29.58	-0.09757	-0.01343	-0.07821
-29.52	-0.09735	-0.01343	-0.07819
-29.46	-0.09705	-0.01343	-0.07806
-29.4	-0.09648	-0.01343	-0.07765
-29.34	-0.09639	-0.01343	-0.07741
-29.28	-0.09613	-0.01343	-0.07738
-29.22	-0.09604	-0.01343	-0.07662
-29.16	-0.096	-0.01343	-0.07648
-29.1	-0.09569	-0.01343	-0.07609
-29.04	-0.095	-0.01282	-0.07607
-28.98	-0.09482	-0.01282	-0.07592
-28.92	-0.09478	-0.01282	-0.07553
-28.86	-0.09426	-0.01282	-0.07546
-28.8	-0.09391	-0.01282	-0.07453
-28.74	-0.09356	-0.01282	-0.07436
-28.68	-0.09351	-0.01282	-0.07421
-28.62	-0.09317	-0.01282	-0.07401
-28.56	-0.09317	-0.01282	-0.07399
-28.5	-0.09303	-0.01282	-0.07345
-28.44	-0.09238	-0.01282	-0.07275
-28.38	-0.09221	-0.01282	-0.07239
-28.32	-0.09151	-0.01282	-0.07197
-28.26	-0.09133	-0.01282	-0.07151
-28.2	-0.0909	-0.01282	-0.07121
-28.14	-0.09072	-0.01282	-0.07041
-28.08	-0.09033	-0.01282	-0.06983
-28.02	-0.09007	-0.01282	-0.0697
-27.96	-0.09003	-0.01282	-0.06931
-27.9	-0.08998	-0.01282	-0.06912
-27.84	-0.08994	-0.01282	-0.06844
-27.78	-0.08994	-0.01282	-0.0678
-27.72	-0.08933	-0.01282	-0.06756
-27.66	-0.08833	-0.01221	-0.06734
-27.6	-0.08811	-0.01221	-0.06705
-27.54	-0.08793	-0.01221	-0.06699
-27.48	-0.08776	-0.01221	-0.06695
-27.42	-0.08776	-0.01221	-0.06688
-27.36	-0.08772	-0.01221	-0.06666
-27.3	-0.0875	-0.01221	-0.06663
-27.24	-0.08745	-0.01221	-0.06622
-27.18	-0.08693	-0.01221	-0.06612
-27.12	-0.08689	-0.01221	-0.06577
-27.06	-0.08684	-0.01221	-0.06531
-27	-0.0861	-0.01221	-0.0649
-26.94	-0.08589	-0.01221	-0.06426
-26.88	-0.08575	-0.01221	-0.06412
-26.82	-0.08519	-0.01221	-0.06368
-26.76	-0.08514	-0.01221	-0.06366
-26.7	-0.08488	-0.01221	-0.06365
-26.64	-0.08427	-0.01221	-0.06351
-26.58	-0.08418	-0.01221	-0.06349
-26.52	-0.08418	-0.01221	-0.06349
-26.46	-0.08397	-0.01221	-0.06344
-26.4	-0.08375	-0.01221	-0.06337
-26.34	-0.0834	-0.01221	-0.06275
-26.28	-0.08336	-0.01221	-0.06271
-26.22	-0.0831	-0.01221	-0.06268
-26.16	-0.0827	-0.01221	-0.06234
-26.1	-0.08262	-0.01221	-0.0622
-26.04	-0.0824	-0.0116	-0.06217
-25.98	-0.08209	-0.0116	-0.06205
-25.92	-0.08179	-0.0116	-0.06197
-25.86	-0.08144	-0.0116	-0.0617
-25.8	-0.08135	-0.0116	-0.06109
-25.74	-0.08087	-0.0116	-0.06078
-25.68	-0.08065	-0.0116	-0.06061
-25.62	-0.08065	-0.0116	-0.06051
-25.56	-0.08061	-0.0116	-0.06034
-25.5	-0.08026	-0.0116	-0.06032
-25.44	-0.07996	-0.0116	-0.0601
-25.38	-0.07991	-0.0116	-0.05987
-25.32	-0.07965	-0.0116	-0.05975
-25.26	-0.07956	-0.0116	-0.05956
-25.2	-0.07935	-0.0116	-0.05942
-25.14	-0.07917	-0.0116	-0.05924
-25.08	-0.079	-0.0116	-0.05924
-25.02	-0.07895	-0.0116	-0.05868
-24.96	-0.07882	-0.0116	-0.05868
-24.9	-0.07869	-0.0116	-0.05863
-24.84	-0.07865	-0.0116	-0.05848
-24.78	-0.0786	-0.0116	-0.05846
-24.72	-0.0786	-0.0116	-0.05815
-24.66	-0.07852	-0.0116	-0.05815
-24.6	-0.07843	-0.01099	-0.05783
-24.54	-0.07843	-0.01099	-0.05737
-24.48	-0.07808	-0.01099	-0.05707
-24.42	-0.07804	-0.01099	-0.057
-24.36	-0.07804	-0.01099	-0.05681
-24.3	-0.07799	-0.01099	-0.05636
-24.24	-0.07795	-0.01099	-0.0562
-24.18	-0.07773	-0.01099	-0.05598
-24.12	-0.07751	-0.01099	-0.05571
-24.06	-0.07721	-0.01099	-0.05542
-24	-0.07704	-0.01099	-0.05525
-23.94	-0.07686	-0.01099	-0.05505
-23.88	-0.07669	-0.01099	-0.05502
-23.82	-0.07642	-0.01099	-0.05473
-23.76	-0.0759	-0.01099	-0.05471
-23.7	-0.07525	-0.01099	-0.05463
-23.64	-0.0752	-0.01099	-0.05447
-23.58	-0.07472	-0.01099	-0.05446
-23.52	-0.07468	-0.01099	-0.05432
-23.46	-0.07459	-0.01099	-0.05427
-23.4	-0.0742	-0.01099	-0.05402
-23.34	-0.07407	-0.01099	-0.05385
-23.28	-0.07398	-0.01099	-0.05381
-23.22	-0.07377	-0.01099	-0.05339
-23.16	-0.07363	-0.01038	-0.05315
-23.1	-0.07359	-0.01038	-0.05269
-23.04	-0.07342	-0.01038	-0.05234
-22.98	-0.07324	-0.01038	-0.0521
-22.92	-0.0732	-0.01038	-0.05208
-22.86	-0.07315	-0.01038	-0.05198
-22.8	-0.07233	-0.01038	-0.05173
-22.74	-0.07228	-0.01038	-0.05154
-22.68	-0.07215	-0.01038	-0.05151
-22.62	-0.07176	-0.01038	-0.05141
-22.56	-0.07172	-0.01038	-0.05124
-22.5	-0.07159	-0.01038	-0.05124
-22.44	-0.07128	-0.01038	-0.0511
-22.38	-0.07093	-0.01038	-0.05105
-22.32	-0.07036	-0.01038	-0.05103
-22.26	-0.07019	-0.01038	-0.05056
-22.2	-0.06997	-0.01038	-0.05003
-22.14	-0.0698	-0.01038	-0.0499
-22.08	-0.06949	-0.01038	-0.04978
-22.02	-0.06945	-0.01038	-0.04947
-21.96	-0.06871	-0.01038	-0.04927
-21.9	-0.06871	-0.01038	-0.04917
-21.84	-0.06862	-0.01038	-0.04881
-21.78	-0.0684	-0.01038	-0.04847
-21.72	-0.06832	-0.01038	-0.04801
-21.66	-0.06827	-0.01038	-0.04793
-21.6	-0.06788	-0.01038	-0.04793
-21.54	-0.06757	-0.01038	-0.04786
-21.48	-0.06753	-0.00977	-0.04773
-21.42	-0.06744	-0.00977	-0.04686
-21.36	-0.06727	-0.00977	-0.04674
-21.3	-0.06718	-0.00977	-0.04561
-21.24	-0.06688	-0.00977	-0.04559
-21.18	-0.06596	-0.00977	-0.04517
-21.12	-0.06587	-0.00977	-0.04517
-21.06	-0.06544	-0.00977	-0.04454
-21	-0.06544	-0.00977	-0.04445
-20.94	-0.06496	-0.00977	-0.04434
-20.88	-0.0647	-0.00977	-0.04303
-20.82	-0.06444	-0.00977	-0.04298
-20.76	-0.06444	-0.00977	-0.04291
-20.7	-0.06417	-0.00977	-0.04291
-20.64	-0.06417	-0.00977	-0.04284
-20.58	-0.06409	-0.00977	-0.0425
-20.52	-0.06404	-0.00977	-0.04244
-20.46	-0.06378	-0.00977	-0.04237
-20.4	-0.06295	-0.00977	-0.04206
-20.34	-0.06265	-0.00977	-0.04205
-20.28	-0.06213	-0.00977	-0.04191
-20.22	-0.06213	-0.00977	-0.04184
-20.16	-0.06147	-0.00977	-0.04181
-20.1	-0.06143	-0.00977	-0.04149
-20.04	-0.06134	-0.00976	-0.04147
-19.98	-0.0613	-0.00976	-0.04147
-19.92	-0.06104	-0.00976	-0.04106
-19.86	-0.06095	-0.00916	-0.04103
-19.8	-0.06073	-0.00916	-0.03999
-19.74	-0.06064	-0.00916	-0.03974
-19.68	-0.06051	-0.00916	-0.03972
-19.62	-0.06003	-0.00916	-0.03969
-19.56	-0.0599	-0.00916	-0.03959
-19.5	-0.05986	-0.00916	-0.03957
-19.44	-0.05973	-0.00916	-0.0393
-19.38	-0.0592	-0.00916	-0.0393
-19.32	-0.05846	-0.00916	-0.03894
-19.26	-0.05825	-0.00916	-0.03876
-19.2	-0.05824	-0.00916	-0.03871
-19.14	-0.0582	-0.00916	-0.03837
-19.08	-0.05807	-0.00916	-0.03835
-19.02	-0.05781	-0.00916	-0.03821
-18.96	-0.05759	-0.00916	-0.0382
-18.9	-0.05711	-0.00916	-0.03818
-18.84	-0.05663	-0.00916	-0.03806
-18.78	-0.05659	-0.00916	-0.03793
-18.72	-0.05646	-0.00916	-0.03779
-18.66	-0.05646	-0.00916	-0.03735
-18.6	-0.05646	-0.00916	-0.03727
-18.54	-0.05637	-0.00916	-0.03727
-18.48	-0.05545	-0.00916	-0.03713
-18.42	-0.05528	-0.00916	-0.03705
-18.36	-0.05511	-0.00916	-0.03693
-18.3	-0.05415	-0.00916	-0.03691
-18.24	-0.05402	-0.00916	-0.03689
-18.18	-0.05393	-0.00916	-0.03666
-18.12	-0.05297	-0.00916	-0.03659
-18.06	-0.05297	-0.00916	-0.03618
-18	-0.0528	-0.00916	-0.03593
-17.94	-0.05249	-0.00915	-0.03593
-17.88	-0.05192	-0.00915	-0.03591
-17.82	-0.05179	-0.00915	-0.03586
-17.76	-0.05149	-0.00915	-0.03562
-17.7	-0.05136	-0.00915	-0.03562
-17.64	-0.05127	-0.00915	-0.0356
-17.58	-0.05114	-0.00915	-0.03547
-17.52	-0.05105	-0.00915	-0.03525
-17.46	-0.05096	-0.00915	-0.03523
-17.4	-0.05079	-0.00855	-0.0352
-17.34	-0.05048	-0.00855	-0.03516
-17.28	-0.05014	-0.00855	-0.03511
-17.22	-0.05009	-0.00855	-0.03498
-17.16	-0.04992	-0.00855	-0.03484
-17.1	-0.04987	-0.00855	-0.03481
-17.04	-0.04966	-0.00855	-0.03471
-16.98	-0.04961	-0.00855	-0.03448
-16.92	-0.04953	-0.00855	-0.0344
-16.86	-0.04922	-0.00854	-0.0343
-16.8	-0.04874	-0.00854	-0.03416
-16.74	-0.04865	-0.00854	-0.03409
-16.68	-0.04857	-0.00854	-0.03384
-16.62	-0.04852	-0.00854	-0.03367
-16.56	-0.04844	-0.00854	-0.03355
-16.5	-0.04817	-0.00854	-0.03348
-16.44	-0.04783	-0.00854	-0.03338
-16.38	-0.04774	-0.00854	-0.03337
-16.32	-0.04769	-0.00854	-0.03335
-16.26	-0.04761	-0.00854	-0.03335
-16.2	-0.0473	-0.00854	-0.03328
-16.14	-0.0473	-0.00854	-0.03315
-16.08	-0.04717	-0.00854	-0.03287
-16.02	-0.04704	-0.00854	-0.03282
-15.96	-0.04691	-0.00854	-0.03277
-15.9	-0.04669	-0.00854	-0.0326
-15.84	-0.04669	-0.00854	-0.03238
-15.78	-0.04665	-0.00854	-0.03226
-15.72	-0.04665	-0.00854	-0.03206
-15.66	-0.04656	-0.00854	-0.03191
-15.6	-0.04599	-0.00854	-0.03189
-15.54	-0.04599	-0.00854	-0.03182
-15.48	-0.04591	-0.00854	-0.03177
-15.42	-0.04582	-0.00854	-0.0317
-15.36	-0.04578	-0.00854	-0.03167
-15.3	-0.04547	-0.00794	-0.03143
-15.24	-0.04547	-0.00794	-0.03048
-15.18	-0.04521	-0.00794	-0.03033
-15.12	-0.04517	-0.00794	-0.03028
-15.06	-0.04517	-0.00794	-0.03025
-15	-0.04495	-0.00794	-0.03014
-14.94	-0.04477	-0.00793	-0.02987
-14.88	-0.04473	-0.00793	-0.02982
-14.82	-0.0446	-0.00793	-0.02982
-14.76	-0.04442	-0.00793	-0.02964
-14.7	-0.04438	-0.00793	-0.02962
-14.64	-0.04416	-0.00793	-0.02948
-14.58	-0.04416	-0.00793	-0.02867
-14.52	-0.04408	-0.00793	-0.02828
-14.46	-0.04386	-0.00793	-0.02825
-14.4	-0.04351	-0.00793	-0.02806
-14.34	-0.04329	-0.00793	-0.02804
-14.28	-0.04329	-0.00793	-0.02804
-14.22	-0.0432	-0.00793	-0.02797
-14.16	-0.0429	-0.00793	-0.0275
-14.1	-0.04286	-0.00793	-0.02742
-14.04	-0.04286	-0.00793	-0.02742
-13.98	-0.04272	-0.00793	-0.0274
-13.92	-0.04259	-0.00793	-0.02704
-13.86	-0.04238	-0.00793	-0.02669
-13.8	-0.04233	-0.00793	-0.0266
-13.74	-0.04181	-0.00793	-0.02658
-13.68	-0.04155	-0.00793	-0.02653
-13.62	-0.04146	-0.00793	-0.02641
-13.56	-0.04116	-0.00793	-0.02609
-13.5	-0.04111	-0.00793	-0.02596
-13.44	-0.04094	-0.00793	-0.02594
-13.38	-0.04089	-0.00793	-0.02574
-13.32	-0.04072	-0.00793	-0.02562
-13.26	-0.04059	-0.00793	-0.02524
-13.2	-0.04041	-0.00793	-0.02514
-13.14	-0.04024	-0.00793	-0.02499
-13.08	-0.03998	-0.00793	-0.02497
-13.02	-0.03985	-0.00793	-0.02469
-12.96	-0.03972	-0.00793	-0.0246
-12.9	-0.03967	-0.00793	-0.0246
-12.84	-0.03963	-0.00793	-0.0243
-12.78	-0.03959	-0.00793	-0.02401
-12.72	-0.03941	-0.00793	-0.0237
-12.66	-0.03924	-0.00793	-0.02357
-12.6	-0.03919	-0.00793	-0.02338
-12.54	-0.03919	-0.00793	-0.02323
-12.48	-0.03915	-0.00733	-0.02299
-12.42	-0.03902	-0.00733	-0.02287
-12.36	-0.03893	-0.00733	-0.02228
-12.3	-0.0388	-0.00733	-0.02216
-12.24	-0.03841	-0.00732	-0.02202
-12.18	-0.03819	-0.00732	-0.02201
-12.12	-0.03815	-0.00732	-0.02163
-12.06	-0.03793	-0.00732	-0.02158
-12	-0.03758	-0.00732	-0.02131
-11.94	-0.03736	-0.00732	-0.02124
-11.88	-0.03732	-0.00732	-0.02118
-11.82	-0.03732	-0.00732	-0.02112
-11.76	-0.03693	-0.00732	-0.02092
-11.7	-0.03653	-0.00732	-0.02057
-11.64	-0.03653	-0.00732	-0.02021
-11.58	-0.0364	-0.00732	-0.02007
-11.52	-0.03632	-0.00732	-0.02007
-11.46	-0.03619	-0.00732	-0.01984
-11.4	-0.03588	-0.00732	-0.01962
-11.34	-0.03544	-0.00732	-0.01962
-11.28	-0.0354	-0.00732	-0.0196
-11.22	-0.03488	-0.00732	-0.01953
-11.16	-0.03483	-0.00732	-0.01948
-11.1	-0.03475	-0.00732	-0.01911
-11.04	-0.03435	-0.00732	-0.01904
-10.98	-0.03431	-0.00732	-0.01879
-10.92	-0.03427	-0.00732	-0.01873
-10.86	-0.03405	-0.00732	-0.01853
-10.8	-0.03401	-0.00732	-0.01789
-10.74	-0.03361	-0.00732	-0.01785
-10.68	-0.03361	-0.00732	-0.01785
-10.62	-0.03344	-0.00732	-0.01746
-10.56	-0.03278	-0.00732	-0.01745
-10.5	-0.03278	-0.00732	-0.01731
-10.44	-0.0327	-0.00732	-0.01716
-10.38	-0.03196	-0.00732	-0.01714
-10.32	-0.03187	-0.00732	-0.01711
-10.26	-0.03148	-0.00732	-0.01711
-10.2	-0.03139	-0.00732	-0.01704
-10.14	-0.03135	-0.00732	-0.01673
-10.08	-0.03135	-0.00732	-0.0167
-10.02	-0.03117	-0.00732	-0.01667
-9.96	-0.03113	-0.00732	-0.01663
-9.9	-0.03087	-0.00732	-0.01658
-9.84	-0.03043	-0.00732	-0.01643
-9.78	-0.03034	-0.00732	-0.01639
-9.72	-0.03017	-0.00671	-0.01629
-9.66	-0.03013	-0.00671	-0.01616
-9.6	-0.02978	-0.00671	-0.01604
-9.54	-0.0296	-0.00671	-0.016
-9.48	-0.02956	-0.00671	-0.01585
-9.42	-0.02943	-0.00671	-0.01568
-9.36	-0.02938	-0.00671	-0.01531
-9.3	-0.02938	-0.00671	-0.01526
-9.24	-0.0289	-0.00671	-0.01517
-9.18	-0.02851	-0.00671	-0.015
-9.12	-0.02838	-0.00671	-0.01497
-9.06	-0.02838	-0.00671	-0.01485
-9	-0.02786	-0.00671	-0.01463
-8.94	-0.02773	-0.00671	-0.01463
-8.88	-0.02764	-0.00671	-0.01453
-8.82	-0.02729	-0.00671	-0.01417
-8.76	-0.0272	-0.00671	-0.01407
-8.7	-0.02712	-0.00671	-0.0139
-8.64	-0.02699	-0.00671	-0.01389
-8.58	-0.0269	-0.00671	-0.0138
-8.52	-0.0269	-0.00671	-0.01378
-8.46	-0.02664	-0.00671	-0.01378
-8.4	-0.02651	-0.00671	-0.01377
-8.34	-0.02646	-0.00671	-0.01363
-8.28	-0.02572	-0.00671	-0.01361
-8.22	-0.02563	-0.00671	-0.01353
-8.16	-0.0252	-0.00671	-0.01353
-8.1	-0.02511	-0.00671	-0.01341
-8.04	-0.0242	-0.00671	-0.01314
-7.98	-0.02415	-0.00671	-0.01312
-7.92	-0.02411	-0.00671	-0.01304
-7.86	-0.02411	-0.00671	-0.0129
-7.8	-0.02411	-0.00671	-0.01287
-7.74	-0.02407	-0.00671	-0.01277
-7.68	-0.02407	-0.00671	-0.01277
-7.62	-0.02402	-0.00671	-0.0127
-7.56	-0.02402	-0.00671	-0.01258
-7.5	-0.02367	-0.00671	-0.01241
-7.44	-0.02332	-0.00671	-0.01227
-7.38	-0.02332	-0.00671	-0.01221
-7.32	-0.02306	-0.00671	-0.01219
-7.26	-0.02306	-0.00671	-0.01212
-7.2	-0.02284	-0.00671	-0.01197
-7.14	-0.0228	-0.00671	-0.01197
-7.08	-0.02263	-0.00671	-0.01185
-7.02	-0.02228	-0.00671	-0.01172
-6.96	-0.02223	-0.0061	-0.0116
-6.9	-0.02219	-0.0061	-0.01149
-6.84	-0.02202	-0.0061	-0.01148
-6.78	-0.0218	-0.0061	-0.01131
-6.72	-0.0218	-0.0061	-0.01102
-6.66	-0.02171	-0.0061	-0.0109
-6.6	-0.02158	-0.0061	-0.01085
-6.54	-0.02149	-0.0061	-0.01061
-6.48	-0.02132	-0.0061	-0.01061
-6.42	-0.02132	-0.0061	-0.01058
-6.36	-0.02114	-0.0061	-0.01041
-6.3	-0.02058	-0.0061	-0.01014
-6.24	-0.02053	-0.0061	-0.01009
-6.18	-0.02049	-0.0061	-0.00985
-6.12	-0.02032	-0.0061	-0.00978
-6.06	-0.02001	-0.0061	-0.0097
-6	-0.01984	-0.0061	-0.00965
-5.94	-0.01984	-0.0061	-0.00963
-5.88	-0.01966	-0.0061	-0.00963
-5.82	-0.01949	-0.0061	-0.00961
-5.76	-0.01944	-0.0061	-0.00953
-5.7	-0.01936	-0.0061	-0.00941
-5.64	-0.01927	-0.0061	-0.00929
-5.58	-0.01914	-0.0061	-0.00912
-5.52	-0.01905	-0.0061	-0.00851
-5.46	-0.01896	-0.0061	-0.00848
-5.4	-0.01883	-0.0061	-0.00817
-5.34	-0.01883	-0.0061	-0.00799
-5.28	-0.01883	-0.0061	-0.0079
-5.22	-0.0187	-0.0061	-0.00783
-5.16	-0.01853	-0.0061	-0.00776
-5.1	-0.01848	-0.0061	-0.00773
-5.04	-0.01844	-0.0061	-0.00761
-4.98	-0.01844	-0.0061	-0.00753
-4.92	-0.01835	-0.0061	-0.00744
-4.86	-0.01831	-0.0061	-0.00738
-4.8	-0.01831	-0.0061	-0.00736
-4.74	-0.01796	-0.0061	-0.00736
-4.68	-0.01783	-0.0061	-0.00712
-4.62	-0.01783	-0.0061	-0.00712
-4.56	-0.0174	-0.0061	-0.00709
-4.5	-0.01731	-0.0061	-0.00707
-4.44	-0.01718	-0.0061	-0.00705
-4.38	-0.01713	-0.0061	-0.007
-4.32	-0.01713	-0.0061	-0.0069
-4.26	-0.01692	-0.0061	-0.00687
-4.2	-0.01683	-0.0061	-0.0067
-4.14	-0.01657	-0.0061	-0.00646
-4.08	-0.01652	-0.0061	-0.00641
-4.02	-0.01644	-0.0061	-0.00639
-3.96	-0.01639	-0.0061	-0.00639
-3.9	-0.01617	-0.0061	-0.00639
-3.84	-0.01617	-0.0061	-0.00637
-3.78	-0.01596	-0.0061	-0.00634
-3.72	-0.01574	-0.0061	-0.00629
-3.66	-0.01569	-0.0061	-0.00609
-3.6	-0.01561	-0.00549	-0.00604
-3.54	-0.01552	-0.00549	-0.00602
-3.48	-0.01548	-0.00549	-0.00599
-3.42	-0.01548	-0.00549	-0.00598
-3.36	-0.01548	-0.00549	-0.00595
-3.3	-0.01508	-0.00549	-0.00588
-3.24	-0.01487	-0.00549	-0.00588
-3.18	-0.01482	-0.00549	-0.0058
-3.12	-0.01482	-0.00549	-0.00576
-3.06	-0.01474	-0.00549	-0.00575
-3	-0.01465	-0.00549	-0.0057
-2.94	-0.01447	-0.00549	-0.00568
-2.88	-0.01443	-0.00549	-0.00566
-2.82	-0.01434	-0.00549	-0.00558
-2.76	-0.0143	-0.00549	-0.00556
-2.7	-0.01426	-0.00549	-0.00548
-2.64	-0.01421	-0.00549	-0.00532
-2.58	-0.01413	-0.00549	-0.00524
-2.52	-0.01369	-0.00549	-0.00519
-2.46	-0.01356	-0.00549	-0.00515
-2.4	-0.01351	-0.00549	-0.00514
-2.34	-0.01343	-0.00549	-0.00512
-2.28	-0.01334	-0.00549	-0.00509
-2.22	-0.0133	-0.00549	-0.00507
-2.16	-0.0133	-0.00549	-0.00505
-2.1	-0.01325	-0.00549	-0.00497
-2.04	-0.01325	-0.00549	-0.00493
-1.98	-0.01273	-0.00549	-0.00487
-1.92	-0.01269	-0.00549	-0.00487
-1.86	-0.0126	-0.00549	-0.00483
-1.8	-0.01256	-0.00549	-0.00475
-1.74	-0.01251	-0.00549	-0.00473
-1.68	-0.01208	-0.00549	-0.00459
-1.62	-0.01203	-0.00549	-0.00458
-1.56	-0.0119	-0.00549	-0.00456
-1.5	-0.01177	-0.00549	-0.00456
-1.44	-0.01173	-0.00549	-0.00454
-1.38	-0.01173	-0.00549	-0.00453
-1.32	-0.0116	-0.00549	-0.00448
-1.26	-0.0116	-0.00549	-0.00446
-1.2	-0.01142	-0.00549	-0.00444
-1.14	-0.01134	-0.00549	-0.00431
-1.08	-0.01129	-0.00549	-0.00431
-1.02	-0.01103	-0.00549	-0.00429
-0.96	-0.01081	-0.00549	-0.00424
-0.9	-0.01055	-0.00549	-0.00422
-0.84	-0.01029	-0.00549	-0.0042
-0.78	-0.01029	-0.00549	-0.00414
-0.72	-0.01025	-0.00549	-0.00414
-0.66	-0.01016	-0.00549	-0.00407
-0.6	-0.01011	-0.00549	-0.00398
-0.54	-0.01007	-0.00549	-0.0039
-0.48	-0.00998	-0.00549	-0.00385
-0.42	-0.00998	-0.00488	-0.0038
-0.36	-0.00994	-0.00488	-0.00376
-0.3	-0.0099	-0.00488	-0.00376
-0.24	-0.00985	-0.00488	-0.00376
-0.18	-0.00981	-0.00488	-0.00375
-0.12	-0.00968	-0.00488	-0.00371
[truncated: 2,001 more rows]

## Sheet: Fig 1D
			control									1 uM YM201636									1 uM apilimod
			cell 1	cell 2	cell 3	cell 4	cell 5	cell 6	cell 7			cell 1	cell 2	cell 3	cell 4	cell 5	cell 6				cell 1	cell 2	cell 3	cell 4	cell 5	cell 6
		I (pA/pF)	20.5429	12.112	59	113.516	21.6998	34.0077	47.762			6.93235	10.539	12.3231	7.51202	11.1767	10.1987				94.6904	47.5492	12.9726	46.7536	31.7662	23.2025

## Sheet: Fig 2A
the trace of YM201636 on TPC2 channel
	current（A）
X-axis（voltage）	0.3 μM PI(3,5)P2	0.3 μM PI(3,5)P2+ 50 nM YM201636	0.3 uM PI(3,5)P2+ 0.2 μM YM201636	0.3 uM PI(3,5)P2+ 1.0 μM YM201636
-119.976	-2.16868e-09	-1.9977e-09	-1.06465e-09	-1.12267e-10
-119.964	-2.16805e-09	-1.9977e-09	-1.06465e-09	-1.10392e-10
-119.952	-2.16805e-09	-1.99707e-09	-1.06465e-09	-1.11017e-10
-119.94	-2.1668e-09	-1.99457e-09	-1.06433e-09	-1.11642e-10
-119.928	-2.1643e-09	-1.99207e-09	-1.06465e-09	-1.12892e-10
-119.916	-2.16305e-09	-1.98988e-09	-1.06433e-09	-1.14768e-10
-119.904	-2.16243e-09	-1.98863e-09	-1.06308e-09	-1.16018e-10
-119.892	-2.16368e-09	-1.98801e-09	-1.06215e-09	-1.17268e-10
-119.88	-2.16493e-09	-1.98863e-09	-1.06183e-09	-1.17894e-10
-119.868	-2.16774e-09	-1.98957e-09	-1.06027e-09	-1.19769e-10
-119.856	-2.17055e-09	-1.98957e-09	-1.05965e-09	-1.20082e-10
-119.844	-2.17212e-09	-1.98926e-09	-1.05933e-09	-1.19457e-10
-119.832	-2.17305e-09	-1.98988e-09	-1.05933e-09	-1.20394e-10
-119.82	-2.17243e-09	-1.98832e-09	-1.05902e-09	-1.20394e-10
-119.808	-2.17243e-09	-1.98676e-09	-1.05933e-09	-1.19457e-10
-119.796	-2.17087e-09	-1.98488e-09	-1.05965e-09	-1.17894e-10
-119.784	-2.1693e-09	-1.98301e-09	-1.05902e-09	-1.17581e-10
-119.772	-2.16868e-09	-1.98207e-09	-1.05746e-09	-1.16331e-10
-119.76	-2.16805e-09	-1.98363e-09	-1.05746e-09	-1.16331e-10
-119.748	-2.1668e-09	-1.98488e-09	-1.05777e-09	-1.16643e-10
-119.736	-2.16461e-09	-1.98863e-09	-1.05714e-09	-1.16956e-10
-119.724	-2.16305e-09	-1.9927e-09	-1.05808e-09	-1.17581e-10
-119.712	-2.16243e-09	-1.99676e-09	-1.05933e-09	-1.17268e-10
-119.7	-2.16024e-09	-1.99957e-09	-1.06121e-09	-1.16331e-10
-119.688	-2.15805e-09	-2.00239e-09	-1.06308e-09	-1.16018e-10
-119.676	-2.15649e-09	-2.00301e-09	-1.06527e-09	-1.1508e-10
-119.664	-2.15649e-09	-2.00332e-09	-1.06777e-09	-1.1508e-10
-119.652	-2.15618e-09	-2.00364e-09	-1.0684e-09	-1.13517e-10
-119.64	-2.15711e-09	-2.0027e-09	-1.06902e-09	-1.12892e-10
-119.628	-2.15836e-09	-2.00145e-09	-1.06965e-09	-1.12267e-10
-119.616	-2.16024e-09	-2.0002e-09	-1.06934e-09	-1.11329e-10
-119.604	-2.1618e-09	-1.99957e-09	-1.06715e-09	-1.11017e-10
-119.592	-2.16399e-09	-1.99957e-09	-1.06621e-09	-1.11017e-10
-119.58	-2.16587e-09	-2.00145e-09	-1.06465e-09	-1.11642e-10
-119.568	-2.16743e-09	-2.00239e-09	-1.06433e-09	-1.1258e-10
-119.556	-2.16805e-09	-2.00395e-09	-1.06371e-09	-1.13205e-10
-119.544	-2.16774e-09	-2.00395e-09	-1.06246e-09	-1.1508e-10
-119.532	-2.16774e-09	-2.00364e-09	-1.06152e-09	-1.15393e-10
-119.52	-2.16837e-09	-2.00364e-09	-1.05965e-09	-1.16331e-10
-119.508	-2.16774e-09	-2.00332e-09	-1.05965e-09	-1.16956e-10
-119.496	-2.16805e-09	-2.00207e-09	-1.05965e-09	-1.17894e-10
-119.484	-2.16868e-09	-2.00082e-09	-1.06027e-09	-1.18831e-10
-119.472	-2.16868e-09	-1.99864e-09	-1.06027e-09	-1.18519e-10
-119.46	-2.16805e-09	-1.99738e-09	-1.05996e-09	-1.18831e-10
-119.448	-2.16774e-09	-1.99676e-09	-1.06027e-09	-1.17894e-10
-119.436	-2.16649e-09	-1.99738e-09	-1.06058e-09	-1.16643e-10
-119.424	-2.16712e-09	-1.9977e-09	-1.06027e-09	-1.1508e-10
-119.412	-2.16712e-09	-1.9977e-09	-1.05933e-09	-1.13205e-10
-119.4	-2.16649e-09	-1.99738e-09	-1.06027e-09	-1.1258e-10
-119.388	-2.16524e-09	-1.99707e-09	-1.0609e-09	-1.11642e-10
-119.376	-2.16368e-09	-1.99645e-09	-1.06215e-09	-1.11329e-10
-119.364	-2.16211e-09	-1.99488e-09	-1.06371e-09	-1.11017e-10
-119.352	-2.16086e-09	-1.99301e-09	-1.0659e-09	-1.11642e-10
-119.34	-2.16086e-09	-1.99332e-09	-1.06809e-09	-1.12267e-10
-119.328	-2.16055e-09	-1.99363e-09	-1.06809e-09	-1.1258e-10
-119.316	-2.16024e-09	-1.99301e-09	-1.06934e-09	-1.14143e-10
-119.304	-2.15993e-09	-1.99395e-09	-1.06965e-09	-1.14768e-10
-119.292	-2.15868e-09	-1.99332e-09	-1.06996e-09	-1.15393e-10
-119.28	-2.15743e-09	-1.99207e-09	-1.06996e-09	-1.16956e-10
-119.268	-2.15743e-09	-1.99051e-09	-1.06934e-09	-1.16956e-10
-119.256	-2.15711e-09	-1.98926e-09	-1.06902e-09	-1.16643e-10
-119.244	-2.15711e-09	-1.98707e-09	-1.06934e-09	-1.16331e-10
-119.232	-2.1568e-09	-1.98676e-09	-1.06902e-09	-1.1508e-10
-119.22	-2.15555e-09	-1.98582e-09	-1.06809e-09	-1.14455e-10
-119.208	-2.15367e-09	-1.98551e-09	-1.06715e-09	-1.12267e-10
-119.196	-2.15242e-09	-1.98457e-09	-1.06652e-09	-1.11329e-10
-119.184	-2.14992e-09	-1.98363e-09	-1.06558e-09	-1.10392e-10
-119.172	-2.14805e-09	-1.98301e-09	-1.06465e-09	-1.10079e-10
-119.16	-2.14711e-09	-1.98301e-09	-1.06527e-09	-1.10392e-10
-119.148	-2.14617e-09	-1.98238e-09	-1.0659e-09	-1.09454e-10
-119.136	-2.14711e-09	-1.98238e-09	-1.06715e-09	-1.10079e-10
-119.124	-2.14774e-09	-1.98207e-09	-1.06871e-09	-1.10704e-10
-119.112	-2.14836e-09	-1.98269e-09	-1.06996e-09	-1.10704e-10
-119.1	-2.14774e-09	-1.98269e-09	-1.07027e-09	-1.09767e-10
-119.088	-2.1468e-09	-1.98332e-09	-1.07152e-09	-1.08829e-10
-119.076	-2.14492e-09	-1.98332e-09	-1.07184e-09	-1.07578e-10
-119.064	-2.14492e-09	-1.98394e-09	-1.07152e-09	-1.06641e-10
-119.052	-2.14492e-09	-1.98519e-09	-1.07152e-09	-1.06016e-10
-119.04	-2.14649e-09	-1.98644e-09	-1.07059e-09	-1.06328e-10
-119.028	-2.14742e-09	-1.98707e-09	-1.06934e-09	-1.06641e-10
-119.016	-2.1493e-09	-1.98707e-09	-1.06902e-09	-1.06953e-10
-119.004	-2.14992e-09	-1.98707e-09	-1.06871e-09	-1.08204e-10
-118.992	-2.15211e-09	-1.98769e-09	-1.06809e-09	-1.08516e-10
-118.98	-2.15461e-09	-1.98863e-09	-1.06746e-09	-1.09141e-10
-118.968	-2.15774e-09	-1.9902e-09	-1.06715e-09	-1.09767e-10
-118.956	-2.16086e-09	-1.99176e-09	-1.06621e-09	-1.09767e-10
-118.944	-2.16305e-09	-1.99207e-09	-1.06558e-09	-1.10079e-10
-118.932	-2.16524e-09	-1.99113e-09	-1.06621e-09	-1.09767e-10
-118.92	-2.16524e-09	-1.9902e-09	-1.06527e-09	-1.11329e-10
-118.908	-2.16524e-09	-1.98769e-09	-1.06621e-09	-1.12892e-10
-118.896	-2.16461e-09	-1.98457e-09	-1.06683e-09	-1.1508e-10
-118.884	-2.16336e-09	-1.98144e-09	-1.06746e-09	-1.17581e-10
-118.872	-2.16149e-09	-1.978e-09	-1.06746e-09	-1.19769e-10
-118.86	-2.16055e-09	-1.97425e-09	-1.06715e-09	-1.21019e-10
-118.848	-2.16055e-09	-1.97082e-09	-1.06715e-09	-1.21957e-10
-118.836	-2.16055e-09	-1.96863e-09	-1.06777e-09	-1.21645e-10
-118.824	-2.16149e-09	-1.96706e-09	-1.06715e-09	-1.21019e-10
-118.812	-2.16243e-09	-1.96519e-09	-1.06558e-09	-1.20394e-10
-118.8	-2.16243e-09	-1.96519e-09	-1.06371e-09	-1.20082e-10
-118.788	-2.16243e-09	-1.96613e-09	-1.06183e-09	-1.18831e-10
-118.776	-2.16274e-09	-1.96644e-09	-1.06121e-09	-1.16643e-10
-118.764	-2.16305e-09	-1.96738e-09	-1.05965e-09	-1.14455e-10
-118.752	-2.16399e-09	-1.96831e-09	-1.06058e-09	-1.11955e-10
-118.74	-2.1643e-09	-1.97082e-09	-1.06183e-09	-1.11955e-10
-118.728	-2.16368e-09	-1.97363e-09	-1.06215e-09	-1.10704e-10
-118.716	-2.16399e-09	-1.97519e-09	-1.06277e-09	-1.12267e-10
-118.704	-2.16336e-09	-1.97769e-09	-1.06215e-09	-1.1258e-10
-118.692	-2.16274e-09	-1.97988e-09	-1.06152e-09	-1.1383e-10
-118.68	-2.1618e-09	-1.98082e-09	-1.06058e-09	-1.12892e-10
-118.668	-2.16086e-09	-1.98207e-09	-1.05808e-09	-1.13517e-10
-118.656	-2.1593e-09	-1.98019e-09	-1.05808e-09	-1.14143e-10
-118.644	-2.15899e-09	-1.97863e-09	-1.05777e-09	-1.1508e-10
-118.632	-2.15899e-09	-1.97582e-09	-1.05902e-09	-1.16018e-10
-118.62	-2.1593e-09	-1.97269e-09	-1.05933e-09	-1.16018e-10
-118.608	-2.16024e-09	-1.96925e-09	-1.0609e-09	-1.16018e-10
-118.596	-2.16243e-09	-1.96613e-09	-1.06121e-09	-1.16643e-10
-118.584	-2.1643e-09	-1.96363e-09	-1.06308e-09	-1.16643e-10
-118.572	-2.1668e-09	-1.96238e-09	-1.06371e-09	-1.15706e-10
-118.56	-2.16774e-09	-1.96175e-09	-1.06433e-09	-1.1508e-10
-118.548	-2.16868e-09	-1.96175e-09	-1.06402e-09	-1.1508e-10
-118.536	-2.16899e-09	-1.963e-09	-1.06465e-09	-1.14143e-10
-118.524	-2.16993e-09	-1.963e-09	-1.06465e-09	-1.13517e-10
-118.512	-2.17024e-09	-1.96175e-09	-1.06465e-09	-1.1258e-10
-118.5	-2.16899e-09	-1.96081e-09	-1.06496e-09	-1.11955e-10
-118.488	-2.16837e-09	-1.95956e-09	-1.06558e-09	-1.10704e-10
-118.476	-2.16618e-09	-1.95925e-09	-1.06496e-09	-1.11642e-10
-118.464	-2.16274e-09	-1.95988e-09	-1.06527e-09	-1.11955e-10
-118.452	-2.15868e-09	-1.96081e-09	-1.0659e-09	-1.12892e-10
-118.44	-2.15492e-09	-1.96206e-09	-1.06527e-09	-1.13517e-10
-118.428	-2.15211e-09	-1.96331e-09	-1.06683e-09	-1.14143e-10
-118.416	-2.15055e-09	-1.96363e-09	-1.06652e-09	-1.14768e-10
-118.404	-2.1493e-09	-1.96269e-09	-1.06746e-09	-1.15393e-10
-118.392	-2.15055e-09	-1.96175e-09	-1.06777e-09	-1.16331e-10
-118.38	-2.15242e-09	-1.9605e-09	-1.06777e-09	-1.14768e-10
-118.368	-2.1543e-09	-1.95831e-09	-1.0684e-09	-1.14455e-10
-118.356	-2.15555e-09	-1.95581e-09	-1.06777e-09	-1.1383e-10
-118.344	-2.15805e-09	-1.95425e-09	-1.06683e-09	-1.13517e-10
-118.332	-2.1593e-09	-1.953e-09	-1.06652e-09	-1.13205e-10
-118.32	-2.16055e-09	-1.95175e-09	-1.06621e-09	-1.13205e-10
-118.308	-2.16149e-09	-1.9505e-09	-1.0659e-09	-1.1383e-10
-118.296	-2.1618e-09	-1.94956e-09	-1.06527e-09	-1.15393e-10
-118.284	-2.16149e-09	-1.94831e-09	-1.06652e-09	-1.16331e-10
-118.272	-2.1593e-09	-1.94675e-09	-1.06746e-09	-1.18519e-10
-118.26	-2.15836e-09	-1.94612e-09	-1.06965e-09	-1.17894e-10
-118.248	-2.15586e-09	-1.94643e-09	-1.07121e-09	-1.16643e-10
-118.236	-2.15492e-09	-1.94643e-09	-1.07277e-09	-1.14455e-10
-118.224	-2.15367e-09	-1.94706e-09	-1.07277e-09	-1.13205e-10
-118.212	-2.15211e-09	-1.94768e-09	-1.07277e-09	-1.12267e-10
-118.2	-2.15149e-09	-1.948e-09	-1.07215e-09	-1.12892e-10
-118.188	-2.14992e-09	-1.94831e-09	-1.07277e-09	-1.13205e-10
-118.176	-2.14961e-09	-1.94862e-09	-1.0734e-09	-1.14455e-10
-118.164	-2.14992e-09	-1.94768e-09	-1.0759e-09	-1.15393e-10
-118.152	-2.15086e-09	-1.94893e-09	-1.0784e-09	-1.16018e-10
-118.14	-2.14961e-09	-1.94925e-09	-1.08215e-09	-1.16018e-10
-118.128	-2.14742e-09	-1.9505e-09	-1.08371e-09	-1.14768e-10
-118.116	-2.14555e-09	-1.95019e-09	-1.08496e-09	-1.14455e-10
-118.104	-2.14336e-09	-1.95175e-09	-1.08496e-09	-1.13205e-10
-118.092	-2.14055e-09	-1.95269e-09	-1.08403e-09	-1.12892e-10
-118.08	-2.13867e-09	-1.95362e-09	-1.08403e-09	-1.12267e-10
-118.068	-2.13773e-09	-1.95456e-09	-1.08403e-09	-1.12267e-10
-118.056	-2.13617e-09	-1.95519e-09	-1.0834e-09	-1.11642e-10
-118.044	-2.13648e-09	-1.95487e-09	-1.08278e-09	-1.11017e-10
-118.032	-2.13586e-09	-1.95487e-09	-1.08121e-09	-1.09767e-10
-118.02	-2.13492e-09	-1.95425e-09	-1.07871e-09	-1.08516e-10
-118.008	-2.13461e-09	-1.95331e-09	-1.07652e-09	-1.08516e-10
-117.996	-2.13398e-09	-1.95144e-09	-1.07402e-09	-1.08204e-10
-117.984	-2.13398e-09	-1.9505e-09	-1.07184e-09	-1.07578e-10
-117.972	-2.13523e-09	-1.94925e-09	-1.07059e-09	-1.07891e-10
-117.96	-2.13711e-09	-1.94893e-09	-1.06934e-09	-1.07578e-10
-117.948	-2.13961e-09	-1.94862e-09	-1.06996e-09	-1.07266e-10
-117.936	-2.14242e-09	-1.94893e-09	-1.06934e-09	-1.08204e-10
-117.924	-2.14492e-09	-1.94862e-09	-1.06871e-09	-1.07891e-10
-117.912	-2.14774e-09	-1.94956e-09	-1.06965e-09	-1.08829e-10
-117.9	-2.14961e-09	-1.948e-09	-1.06996e-09	-1.08516e-10
-117.888	-2.15242e-09	-1.94612e-09	-1.0709e-09	-1.09454e-10
-117.876	-2.15336e-09	-1.94487e-09	-1.07277e-09	-1.08829e-10
-117.864	-2.15274e-09	-1.94362e-09	-1.0734e-09	-1.08829e-10
-117.852	-2.15055e-09	-1.94362e-09	-1.07465e-09	-1.09454e-10
-117.84	-2.14805e-09	-1.94362e-09	-1.07496e-09	-1.09767e-10
-117.828	-2.14492e-09	-1.94268e-09	-1.07496e-09	-1.10392e-10
-117.816	-2.1418e-09	-1.94268e-09	-1.0734e-09	-1.11017e-10
-117.804	-2.1393e-09	-1.94175e-09	-1.07246e-09	-1.11017e-10
-117.792	-2.13836e-09	-1.94237e-09	-1.06996e-09	-1.10704e-10
-117.78	-2.13773e-09	-1.94206e-09	-1.0684e-09	-1.11955e-10
-117.768	-2.13836e-09	-1.94331e-09	-1.06683e-09	-1.12267e-10
-117.756	-2.13805e-09	-1.94425e-09	-1.0659e-09	-1.1258e-10
-117.744	-2.13711e-09	-1.94518e-09	-1.06496e-09	-1.12267e-10
-117.732	-2.13492e-09	-1.94643e-09	-1.06402e-09	-1.12267e-10
-117.72	-2.13242e-09	-1.94706e-09	-1.06308e-09	-1.1258e-10
-117.708	-2.12992e-09	-1.94675e-09	-1.06183e-09	-1.12892e-10
-117.696	-2.12836e-09	-1.94581e-09	-1.05996e-09	-1.14455e-10
-117.684	-2.12617e-09	-1.94393e-09	-1.05714e-09	-1.1508e-10
-117.672	-2.12554e-09	-1.94331e-09	-1.05433e-09	-1.15393e-10
-117.66	-2.12679e-09	-1.94331e-09	-1.05246e-09	-1.14455e-10
-117.648	-2.12742e-09	-1.94331e-09	-1.04996e-09	-1.1258e-10
-117.636	-2.12773e-09	-1.94393e-09	-1.04871e-09	-1.09767e-10
-117.624	-2.12804e-09	-1.94393e-09	-1.04777e-09	-1.07578e-10
-117.612	-2.12804e-09	-1.94425e-09	-1.04652e-09	-1.0539e-10
-117.6	-2.12742e-09	-1.94518e-09	-1.04652e-09	-1.04453e-10
-117.588	-2.12554e-09	-1.94487e-09	-1.04558e-09	-1.04765e-10
-117.576	-2.12429e-09	-1.94612e-09	-1.04683e-09	-1.0539e-10
-117.564	-2.12179e-09	-1.94706e-09	-1.04902e-09	-1.06953e-10
-117.552	-2.12148e-09	-1.94831e-09	-1.05214e-09	-1.09141e-10
-117.54	-2.12242e-09	-1.94862e-09	-1.05496e-09	-1.09767e-10
-117.528	-2.12429e-09	-1.948e-09	-1.05808e-09	-1.11017e-10
-117.516	-2.12617e-09	-1.94518e-09	-1.06058e-09	-1.12267e-10
-117.504	-2.12742e-09	-1.943e-09	-1.06308e-09	-1.1258e-10
-117.492	-2.12804e-09	-1.94018e-09	-1.06402e-09	-1.13205e-10
-117.48	-2.12867e-09	-1.93924e-09	-1.06558e-09	-1.12267e-10
-117.468	-2.12929e-09	-1.93956e-09	-1.06527e-09	-1.11955e-10
-117.456	-2.12929e-09	-1.9405e-09	-1.06558e-09	-1.10079e-10
-117.444	-2.12929e-09	-1.94237e-09	-1.0634e-09	-1.08516e-10
-117.432	-2.13023e-09	-1.943e-09	-1.06246e-09	-1.06641e-10
-117.42	-2.13054e-09	-1.94456e-09	-1.06027e-09	-1.0539e-10
-117.408	-2.13086e-09	-1.9455e-09	-1.05933e-09	-1.0414e-10
-117.396	-2.13179e-09	-1.94612e-09	-1.05777e-09	-1.04765e-10
-117.384	-2.13179e-09	-1.94643e-09	-1.05714e-09	-1.04765e-10
-117.372	-2.13242e-09	-1.94706e-09	-1.05621e-09	-1.06016e-10
-117.36	-2.13148e-09	-1.948e-09	-1.05558e-09	-1.06641e-10
-117.348	-2.13148e-09	-1.94893e-09	-1.05496e-09	-1.07578e-10
-117.336	-2.13148e-09	-1.94956e-09	-1.05371e-09	-1.08516e-10
-117.324	-2.13054e-09	-1.95144e-09	-1.05214e-09	-1.08516e-10
-117.312	-2.12992e-09	-1.95269e-09	-1.04996e-09	-1.08516e-10
-117.3	-2.12961e-09	-1.953e-09	-1.04871e-09	-1.08829e-10
-117.288	-2.12929e-09	-1.95394e-09	-1.04839e-09	-1.08516e-10
-117.276	-2.12804e-09	-1.95362e-09	-1.05027e-09	-1.08829e-10
-117.264	-2.12679e-09	-1.95237e-09	-1.05246e-09	-1.08204e-10
-117.252	-2.12398e-09	-1.94987e-09	-1.05433e-09	-1.07891e-10
-117.24	-2.12179e-09	-1.94862e-09	-1.05496e-09	-1.06641e-10
-117.228	-2.11898e-09	-1.94706e-09	-1.05464e-09	-1.06328e-10
-117.216	-2.11679e-09	-1.94487e-09	-1.05433e-09	-1.06328e-10
-117.204	-2.11585e-09	-1.94331e-09	-1.05371e-09	-1.07578e-10
-117.192	-2.11523e-09	-1.943e-09	-1.05246e-09	-1.06953e-10
-117.18	-2.11554e-09	-1.94393e-09	-1.05152e-09	-1.07578e-10
-117.168	-2.11742e-09	-1.94643e-09	-1.05027e-09	-1.08829e-10
-117.156	-2.11773e-09	-1.948e-09	-1.04964e-09	-1.08829e-10
-117.144	-2.11835e-09	-1.94893e-09	-1.04902e-09	-1.09767e-10
-117.132	-2.11867e-09	-1.95081e-09	-1.04871e-09	-1.09767e-10
-117.12	-2.11867e-09	-1.9505e-09	-1.04839e-09	-1.09767e-10
-117.108	-2.11867e-09	-1.94987e-09	-1.04839e-09	-1.10392e-10
-117.096	-2.1196e-09	-1.94831e-09	-1.04777e-09	-1.12267e-10
-117.084	-2.12148e-09	-1.94581e-09	-1.04808e-09	-1.13205e-10
-117.072	-2.12304e-09	-1.94237e-09	-1.04839e-09	-1.14143e-10
-117.06	-2.1246e-09	-1.9405e-09	-1.04964e-09	-1.13205e-10
-117.048	-2.12492e-09	-1.93706e-09	-1.04964e-09	-1.10704e-10
-117.036	-2.12617e-09	-1.93518e-09	-1.05027e-09	-1.07891e-10
-117.024	-2.12679e-09	-1.93362e-09	-1.04871e-09	-1.0539e-10
-117.012	-2.12679e-09	-1.93268e-09	-1.04683e-09	-1.04765e-10
-117	-2.12711e-09	-1.93299e-09	-1.04464e-09	-1.02265e-10
-116.988	-2.12711e-09	-1.93268e-09	-1.04277e-09	-1.02265e-10
-116.976	-2.12679e-09	-1.93237e-09	-1.0412e-09	-1.02577e-10
-116.964	-2.12711e-09	-1.93268e-09	-1.0412e-09	-1.0414e-10
-116.952	-2.12617e-09	-1.93456e-09	-1.04214e-09	-1.06016e-10
-116.94	-2.12492e-09	-1.93643e-09	-1.04308e-09	-1.07578e-10
-116.928	-2.12367e-09	-1.93674e-09	-1.0437e-09	-1.09141e-10
-116.916	-2.12367e-09	-1.93612e-09	-1.04339e-09	-1.09454e-10
-116.904	-2.12242e-09	-1.93549e-09	-1.04277e-09	-1.09141e-10
-116.892	-2.12023e-09	-1.93581e-09	-1.04245e-09	-1.08516e-10
-116.88	-2.11742e-09	-1.93581e-09	-1.0412e-09	-1.07891e-10
-116.868	-2.11335e-09	-1.93643e-09	-1.04027e-09	-1.07266e-10
-116.856	-2.1096e-09	-1.93643e-09	-1.03902e-09	-1.06641e-10
-116.844	-2.10647e-09	-1.93456e-09	-1.03776e-09	-1.06953e-10
-116.832	-2.10335e-09	-1.93268e-09	-1.03808e-09	-1.06328e-10
-116.82	-2.10147e-09	-1.93143e-09	-1.0387e-09	-1.06016e-10
-116.808	-2.10022e-09	-1.92893e-09	-1.03995e-09	-1.06328e-10
-116.796	-2.09991e-09	-1.92799e-09	-1.04058e-09	-1.0539e-10
-116.784	-2.10054e-09	-1.92768e-09	-1.04183e-09	-1.05078e-10
-116.772	-2.10179e-09	-1.92799e-09	-1.04308e-09	-1.04765e-10
-116.76	-2.10272e-09	-1.92924e-09	-1.04558e-09	-1.04453e-10
-116.748	-2.10241e-09	-1.93174e-09	-1.04589e-09	-1.06016e-10
-116.736	-2.10272e-09	-1.93424e-09	-1.04652e-09	-1.07266e-10
-116.724	-2.10272e-09	-1.93643e-09	-1.04527e-09	-1.06953e-10
-116.712	-2.10366e-09	-1.93768e-09	-1.04464e-09	-1.07578e-10
-116.7	-2.10335e-09	-1.93831e-09	-1.04433e-09	-1.07266e-10
-116.688	-2.10366e-09	-1.93799e-09	-1.04402e-09	-1.07578e-10
-116.676	-2.10397e-09	-1.93799e-09	-1.04402e-09	-1.06953e-10
-116.664	-2.1046e-09	-1.93674e-09	-1.04433e-09	-1.06328e-10
-116.652	-2.10491e-09	-1.93581e-09	-1.04495e-09	-1.06953e-10
-116.64	-2.10522e-09	-1.93549e-09	-1.04652e-09	-1.06953e-10
-116.628	-2.1046e-09	-1.93549e-09	-1.04745e-09	-1.07578e-10
-116.616	-2.10366e-09	-1.93424e-09	-1.04777e-09	-1.07578e-10
-116.604	-2.10147e-09	-1.93362e-09	-1.04777e-09	-1.07891e-10
-116.592	-2.09897e-09	-1.93299e-09	-1.04745e-09	-1.08204e-10
-116.58	-2.09804e-09	-1.93331e-09	-1.04808e-09	-1.07266e-10
-116.568	-2.09585e-09	-1.93456e-09	-1.04683e-09	-1.06328e-10
-116.556	-2.09522e-09	-1.93456e-09	-1.04527e-09	-1.05078e-10
-116.544	-2.09428e-09	-1.93518e-09	-1.04402e-09	-1.03828e-10
-116.532	-2.09428e-09	-1.93549e-09	-1.04245e-09	-1.01639e-10
-116.52	-2.09428e-09	-1.93393e-09	-1.03995e-09	-1.00702e-10
-116.508	-2.0946e-09	-1.93268e-09	-1.03808e-09	-9.9764e-11
-116.496	-2.09522e-09	-1.93018e-09	-1.03558e-09	-1.01014e-10
-116.484	-2.09553e-09	-1.92799e-09	-1.0337e-09	-1.01327e-10
-116.472	-2.09647e-09	-1.92518e-09	-1.03339e-09	-1.01327e-10
-116.46	-2.09678e-09	-1.92362e-09	-1.03245e-09	-1.01952e-10
-116.448	-2.09678e-09	-1.92237e-09	-1.03339e-09	-1.00389e-10
-116.436	-2.0971e-09	-1.92299e-09	-1.03558e-09	-1.00077e-10
-116.424	-2.09616e-09	-1.9233e-09	-1.03714e-09	-9.9451e-11
-116.412	-2.09616e-09	-1.92518e-09	-1.03808e-09	-9.7889e-11
-116.4	-2.09647e-09	-1.92705e-09	-1.03839e-09	-9.6326e-11
-116.388	-2.09647e-09	-1.9283e-09	-1.03964e-09	-9.5388e-11
-116.376	-2.09678e-09	-1.9283e-09	-1.03839e-09	-9.4763e-11
-116.364	-2.09804e-09	-1.92862e-09	-1.03714e-09	-9.4138e-11
-116.352	-2.09991e-09	-1.9283e-09	-1.03526e-09	-9.4138e-11
-116.34	-2.10085e-09	-1.92799e-09	-1.03495e-09	-9.4138e-11
-116.328	-2.10241e-09	-1.92737e-09	-1.03433e-09	-9.4763e-11
-116.316	-2.10304e-09	-1.92674e-09	-1.03433e-09	-9.6013e-11
-116.304	-2.10335e-09	-1.92549e-09	-1.03526e-09	-9.6013e-11
-116.292	-2.10304e-09	-1.92424e-09	-1.03495e-09	-9.6326e-11
-116.28	-2.10304e-09	-1.92299e-09	-1.03558e-09	-9.6013e-11
-116.268	-2.10304e-09	-1.92237e-09	-1.03495e-09	-9.5075e-11
-116.256	-2.10366e-09	-1.9208e-09	-1.03464e-09	-9.445e-11
-116.244	-2.10397e-09	-1.91924e-09	-1.03495e-09	-9.3825e-11
-116.232	-2.10366e-09	-1.91893e-09	-1.03526e-09	-9.2887e-11
-116.22	-2.10397e-09	-1.91705e-09	-1.03683e-09	-9.2575e-11
-116.208	-2.10304e-09	-1.91549e-09	-1.03808e-09	-9.2887e-11
-116.196	-2.10304e-09	-1.91424e-09	-1.03964e-09	-9.3512e-11
-116.184	-2.1021e-09	-1.9133e-09	-1.0412e-09	-9.4763e-11
-116.172	-2.0996e-09	-1.91268e-09	-1.04183e-09	-9.57e-11
-116.16	-2.09835e-09	-1.91299e-09	-1.04245e-09	-9.6013e-11
-116.148	-2.09678e-09	-1.91455e-09	-1.04277e-09	-9.6326e-11
-116.136	-2.09553e-09	-1.91768e-09	-1.04339e-09	-9.6326e-11
-116.124	-2.09522e-09	-1.92018e-09	-1.04402e-09	-9.6013e-11
-116.112	-2.09647e-09	-1.92268e-09	-1.04433e-09	-9.4763e-11
-116.1	-2.09866e-09	-1.92362e-09	-1.04433e-09	-9.5075e-11
-116.088	-2.10085e-09	-1.92518e-09	-1.04308e-09	-9.3825e-11
-116.076	-2.10366e-09	-1.92455e-09	-1.04214e-09	-9.3825e-11
-116.064	-2.10647e-09	-1.92393e-09	-1.04152e-09	-9.4138e-11
-116.052	-2.10804e-09	-1.92174e-09	-1.04183e-09	-9.5388e-11
-116.04	-2.10804e-09	-1.9208e-09	-1.04152e-09	-9.7263e-11
-116.028	-2.1071e-09	-1.91955e-09	-1.04089e-09	-9.8826e-11
-116.016	-2.10491e-09	-1.92018e-09	-1.03995e-09	-1.01014e-10
-116.004	-2.10272e-09	-1.92112e-09	-1.03839e-09	-1.01327e-10
-115.992	-2.10054e-09	-1.92299e-09	-1.03839e-09	-1.01327e-10
-115.98	-2.09991e-09	-1.92455e-09	-1.0387e-09	-1.01639e-10
-115.968	-2.09991e-09	-1.92518e-09	-1.03902e-09	-1.00077e-10
-115.956	-2.10054e-09	-1.92518e-09	-1.03933e-09	-9.9451e-11
-115.944	-2.10054e-09	-1.92487e-09	-1.03745e-09	-9.9451e-11
-115.932	-2.10054e-09	-1.92393e-09	-1.03433e-09	-1.00077e-10
-115.92	-2.09897e-09	-1.9233e-09	-1.03183e-09	-9.9764e-11
-115.908	-2.09804e-09	-1.92393e-09	-1.02901e-09	-1.01327e-10
-115.896	-2.09553e-09	-1.92518e-09	-1.02651e-09	-1.0289e-10
-115.884	-2.09491e-09	-1.92768e-09	-1.02526e-09	-1.05078e-10
-115.872	-2.09553e-09	-1.93081e-09	-1.02401e-09	-1.07266e-10
-115.86	-2.09647e-09	-1.93362e-09	-1.02339e-09	-1.08204e-10
-115.848	-2.09616e-09	-1.93581e-09	-1.02401e-09	-1.08516e-10
-115.836	-2.09616e-09	-1.93799e-09	-1.02526e-09	-1.07891e-10
-115.824	-2.0946e-09	-1.93799e-09	-1.0262e-09	-1.06016e-10
-115.812	-2.09397e-09	-1.93893e-09	-1.02745e-09	-1.0289e-10
-115.8	-2.09366e-09	-1.93862e-09	-1.02933e-09	-1.01014e-10
-115.788	-2.09366e-09	-1.93612e-09	-1.02901e-09	-9.8514e-11
-115.776	-2.09522e-09	-1.93487e-09	-1.02995e-09	-9.6638e-11
-115.764	-2.09647e-09	-1.93206e-09	-1.02964e-09	-9.6638e-11
-115.752	-2.09804e-09	-1.93018e-09	-1.02901e-09	-9.6013e-11
-115.74	-2.09929e-09	-1.92737e-09	-1.02901e-09	-9.6013e-11
-115.728	-2.09929e-09	-1.92455e-09	-1.02901e-09	-9.7576e-11
-115.716	-2.09866e-09	-1.92205e-09	-1.0287e-09	-9.8201e-11
-115.704	-2.09804e-09	-1.92112e-09	-1.02776e-09	-9.9451e-11
-115.692	-2.09741e-09	-1.91986e-09	-1.02682e-09	-1.01327e-10
-115.68	-2.09585e-09	-1.92049e-09	-1.02651e-09	-1.01014e-10
-115.668	-2.09553e-09	-1.9208e-09	-1.02464e-09	-1.00389e-10
-115.656	-2.09522e-09	-1.92049e-09	-1.02526e-09	-1.00077e-10
-115.644	-2.09522e-09	-1.91955e-09	-1.02495e-09	-9.8826e-11
-115.632	-2.09585e-09	-1.91861e-09	-1.02526e-09	-9.7263e-11
-115.62	-2.09772e-09	-1.91611e-09	-1.02526e-09	-9.6013e-11
-115.608	-2.09866e-09	-1.9133e-09	-1.02526e-09	-9.4763e-11
-115.596	-2.09897e-09	-1.90892e-09	-1.02557e-09	-9.445e-11
-115.584	-2.09866e-09	-1.90455e-09	-1.02464e-09	-9.4763e-11
-115.572	-2.09804e-09	-1.90174e-09	-1.02339e-09	-9.5075e-11
-115.56	-2.0971e-09	-1.90048e-09	-1.02182e-09	-9.6638e-11
-115.548	-2.09616e-09	-1.90017e-09	-1.0187e-09	-9.7576e-11
-115.536	-2.09397e-09	-1.90174e-09	-1.0162e-09	-9.8201e-11
-115.524	-2.09303e-09	-1.9033e-09	-1.0137e-09	-9.8514e-11
-115.512	-2.09335e-09	-1.90392e-09	-1.01151e-09	-9.9451e-11
-115.5	-2.09241e-09	-1.90455e-09	-1.00995e-09	-9.8514e-11
-115.488	-2.09241e-09	-1.90486e-09	-1.00932e-09	-9.8201e-11
-115.476	-2.09366e-09	-1.90486e-09	-1.00995e-09	-9.8201e-11
-115.464	-2.09335e-09	-1.9058e-09	-1.0112e-09	-9.7889e-11
-115.452	-2.09335e-09	-1.90767e-09	-1.01245e-09	-9.8826e-11
-115.44	-2.09241e-09	-1.90955e-09	-1.0137e-09	-9.9451e-11
-115.428	-2.09053e-09	-1.9108e-09	-1.01526e-09	-1.00389e-10
-115.416	-2.08897e-09	-1.91174e-09	-1.01745e-09	-1.01952e-10
-115.404	-2.08709e-09	-1.91049e-09	-1.01932e-09	-1.02265e-10
-115.392	-2.08584e-09	-1.91017e-09	-1.0212e-09	-1.0289e-10
-115.38	-2.08522e-09	-1.91174e-09	-1.02151e-09	-1.02265e-10
-115.368	-2.08459e-09	-1.91174e-09	-1.02307e-09	-1.02265e-10
-115.356	-2.08334e-09	-1.91236e-09	-1.0237e-09	-1.01014e-10
-115.344	-2.08209e-09	-1.91205e-09	-1.02432e-09	-1.00389e-10
-115.332	-2.07959e-09	-1.91205e-09	-1.02276e-09	-9.8826e-11
-115.32	-2.07647e-09	-1.91143e-09	-1.02151e-09	-9.8826e-11
-115.308	-2.07459e-09	-1.91111e-09	-1.01932e-09	-9.8826e-11
-115.296	-2.07397e-09	-1.90955e-09	-1.01651e-09	-1.00077e-10
-115.284	-2.0749e-09	-1.90892e-09	-1.01338e-09	-1.01327e-10
-115.272	-2.07522e-09	-1.90861e-09	-1.01182e-09	-1.01952e-10
-115.26	-2.07678e-09	-1.90799e-09	-1.00869e-09	-1.01639e-10
-115.248	-2.07803e-09	-1.90736e-09	-1.00807e-09	-1.01014e-10
-115.236	-2.07991e-09	-1.90767e-09	-1.00682e-09	-1.00389e-10
-115.224	-2.08209e-09	-1.90736e-09	-1.00619e-09	-9.9451e-11
-115.212	-2.08303e-09	-1.90767e-09	-1.00526e-09	-9.8514e-11
-115.2	-2.08366e-09	-1.90736e-09	-1.00526e-09	-9.6326e-11
-115.188	-2.08366e-09	-1.90642e-09	-1.00401e-09	-9.5075e-11
-115.176	-2.08303e-09	-1.9058e-09	-1.00307e-09	-9.4763e-11
-115.164	-2.08241e-09	-1.90486e-09	-1.00307e-09	-9.5075e-11
-115.152	-2.08241e-09	-1.90455e-09	-1.00244e-09	-9.5388e-11
-115.14	-2.08178e-09	-1.90361e-09	-1.00307e-09	-9.6013e-11
-115.128	-2.08209e-09	-1.90236e-09	-1.00338e-09	-9.6013e-11
-115.116	-2.08178e-09	-1.90205e-09	-1.00401e-09	-9.6638e-11
-115.104	-2.08116e-09	-1.90048e-09	-1.00557e-09	-9.6013e-11
-115.092	-2.08084e-09	-1.89986e-09	-1.00526e-09	-9.5388e-11
-115.08	-2.07897e-09	-1.90017e-09	-1.00744e-09	-9.6326e-11
-115.068	-2.07772e-09	-1.90017e-09	-1.00776e-09	-9.57e-11
-115.056	-2.07678e-09	-1.90048e-09	-1.00744e-09	-9.6951e-11
-115.044	-2.07553e-09	-1.90142e-09	-1.00713e-09	-9.8201e-11
-115.032	-2.07428e-09	-1.9008e-09	-1.00682e-09	-9.8514e-11
-115.02	-2.07365e-09	-1.90017e-09	-1.00651e-09	-1.01014e-10
-115.008	-2.07272e-09	-1.89923e-09	-1.00682e-09	-1.01639e-10
-114.996	-2.07053e-09	-1.8983e-09	-1.00619e-09	-1.01639e-10
-114.984	-2.06834e-09	-1.89673e-09	-1.00651e-09	-1.0289e-10
-114.972	-2.06646e-09	-1.89517e-09	-1.00744e-09	-1.02577e-10
-114.96	-2.0649e-09	-1.89298e-09	-1.00651e-09	-1.02265e-10
-114.948	-2.06271e-09	-1.89205e-09	-1.00838e-09	-1.01639e-10
-114.936	-2.06021e-09	-1.88986e-09	-1.00869e-09	-1.01327e-10
-114.924	-2.05834e-09	-1.88986e-09	-1.00869e-09	-1.01014e-10
-114.912	-2.05709e-09	-1.88986e-09	-1.00963e-09	-1.00389e-10
-114.9	-2.05709e-09	-1.89079e-09	-1.01026e-09	-9.9764e-11
-114.888	-2.05584e-09	-1.89142e-09	-1.01182e-09	-9.9451e-11
-114.876	-2.05459e-09	-1.89236e-09	-1.01182e-09	-1.01014e-10
-114.864	-2.05396e-09	-1.89267e-09	-1.01276e-09	-1.01014e-10
-114.852	-2.05271e-09	-1.89298e-09	-1.01338e-09	-1.01952e-10
-114.84	-2.05177e-09	-1.89392e-09	-1.01338e-09	-1.03202e-10
-114.828	-2.05271e-09	-1.89455e-09	-1.0137e-09	-1.03828e-10
-114.816	-2.05177e-09	-1.89455e-09	-1.01307e-09	-1.03828e-10
-114.804	-2.0524e-09	-1.89455e-09	-1.01213e-09	-1.03828e-10
-114.792	-2.05209e-09	-1.89392e-09	-1.01182e-09	-1.03515e-10
-114.78	-2.05177e-09	-1.89486e-09	-1.0112e-09	-1.03828e-10
-114.768	-2.05084e-09	-1.89705e-09	-1.01182e-09	-1.03828e-10
-114.756	-2.0499e-09	-1.89705e-09	-1.01151e-09	-1.03515e-10
-114.744	-2.04802e-09	-1.89798e-09	-1.01151e-09	-1.03202e-10
-114.732	-2.04552e-09	-1.89861e-09	-1.01182e-09	-1.01952e-10
-114.72	-2.04396e-09	-1.89923e-09	-1.01088e-09	-1.00389e-10
-114.708	-2.0424e-09	-1.89892e-09	-1.01026e-09	-1.00077e-10
-114.696	-2.0399e-09	-1.89642e-09	-1.00995e-09	-1.01639e-10
-114.684	-2.04021e-09	-1.89455e-09	-1.00995e-09	-1.0289e-10
-114.672	-2.0399e-09	-1.89173e-09	-1.01026e-09	-1.0289e-10
-114.66	-2.04052e-09	-1.88954e-09	-1.01057e-09	-1.0414e-10
-114.648	-2.04271e-09	-1.88798e-09	-1.01182e-09	-1.04765e-10
-114.636	-2.04427e-09	-1.88673e-09	-1.01182e-09	-1.05078e-10
-114.624	-2.04677e-09	-1.88673e-09	-1.01245e-09	-1.0414e-10
-114.612	-2.04708e-09	-1.88673e-09	-1.01276e-09	-1.0414e-10
-114.6	-2.0474e-09	-1.88767e-09	-1.01213e-09	-1.02577e-10
-114.588	-2.04771e-09	-1.88861e-09	-1.0112e-09	-1.01639e-10
-114.576	-2.04646e-09	-1.88986e-09	-1.00995e-09	-9.9139e-11
-114.564	-2.04552e-09	-1.89173e-09	-1.00963e-09	-9.7576e-11
-114.552	-2.0449e-09	-1.89298e-09	-1.00776e-09	-9.7263e-11
-114.54	-2.04365e-09	-1.89517e-09	-1.00713e-09	-9.7576e-11
-114.528	-2.04302e-09	-1.89611e-09	-1.00619e-09	-9.8201e-11
-114.516	-2.04271e-09	-1.89611e-09	-1.00682e-09	-9.8826e-11
-114.504	-2.04177e-09	-1.89548e-09	-1.00619e-09	-1.01014e-10
-114.492	-2.04177e-09	-1.89517e-09	-1.00588e-09	-1.01639e-10
-114.48	-2.04146e-09	-1.89486e-09	-1.00682e-09	-1.01952e-10
-114.468	-2.04146e-09	-1.89455e-09	-1.00838e-09	-1.02577e-10
-114.456	-2.0399e-09	-1.89486e-09	-1.00869e-09	-1.03202e-10
-114.444	-2.03927e-09	-1.89642e-09	-1.00995e-09	-1.03828e-10
-114.432	-2.03771e-09	-1.89673e-09	-1.0112e-09	-1.03515e-10
-114.42	-2.03802e-09	-1.89767e-09	-1.01182e-09	-1.03515e-10
-114.408	-2.03833e-09	-1.89642e-09	-1.0112e-09	-1.04453e-10
-114.396	-2.0399e-09	-1.8958e-09	-1.01057e-09	-1.03515e-10
-114.384	-2.04302e-09	-1.89486e-09	-1.00995e-09	-1.03828e-10
-114.372	-2.04552e-09	-1.89236e-09	-1.00932e-09	-1.03828e-10
-114.36	-2.04771e-09	-1.89017e-09	-1.00869e-09	-1.0414e-10
-114.348	-2.04865e-09	-1.88861e-09	-1.00807e-09	-1.03202e-10
-114.336	-2.0499e-09	-1.88829e-09	-1.00651e-09	-1.03202e-10
-114.324	-2.05052e-09	-1.88861e-09	-1.00494e-09	-1.0289e-10
-114.312	-2.05052e-09	-1.89142e-09	-1.00276e-09	-1.02577e-10
-114.3	-2.04927e-09	-1.89236e-09	-1.00119e-09	-1.01952e-10
-114.288	-2.04802e-09	-1.89455e-09	-9.9963e-10	-1.01327e-10
-114.276	-2.04677e-09	-1.89705e-09	-9.99318e-10	-1.00077e-10
-114.264	-2.0449e-09	-1.89861e-09	-9.9963e-10	-9.9139e-11
-114.252	-2.04396e-09	-1.89955e-09	-1.00119e-09	-9.9139e-11
-114.24	-2.04302e-09	-1.89892e-09	-1.00307e-09	-9.8826e-11
-114.228	-2.04271e-09	-1.89736e-09	-1.00432e-09	-9.8826e-11
-114.216	-2.04208e-09	-1.8958e-09	-1.00494e-09	-9.9764e-11
-114.204	-2.04177e-09	-1.8933e-09	-1.00494e-09	-9.9451e-11
-114.192	-2.0424e-09	-1.89173e-09	-1.00401e-09	-9.8826e-11
-114.18	-2.0424e-09	-1.89142e-09	-1.00307e-09	-9.9139e-11
-114.168	-2.04396e-09	-1.89048e-09	-1.00182e-09	-9.7889e-11
-114.156	-2.0449e-09	-1.89017e-09	-9.9963e-10	-9.7263e-11
-114.144	-2.04583e-09	-1.88986e-09	-9.9838e-10	-9.6951e-11
-114.132	-2.04583e-09	-1.89079e-09	-9.96504e-10	-9.57e-11
-114.12	-2.0449e-09	-1.89205e-09	-9.95254e-10	-9.57e-11
-114.108	-2.04365e-09	-1.89267e-09	-9.93378e-10	-9.57e-11
-114.096	-2.04302e-09	-1.89236e-09	-9.93378e-10	-9.6326e-11
-114.084	-2.0424e-09	-1.8933e-09	-9.93066e-10	-9.7576e-11
-114.072	-2.0424e-09	-1.89205e-09	-9.92441e-10	-9.8514e-11
-114.06	-2.04146e-09	-1.89048e-09	-9.92753e-10	-9.8826e-11
-114.048	-2.04115e-09	-1.88986e-09	-9.92753e-10	-9.7889e-11
-114.036	-2.0399e-09	-1.88892e-09	-9.92441e-10	-9.7263e-11
-114.024	-2.03739e-09	-1.88829e-09	-9.92441e-10	-9.5075e-11
-114.012	-2.03646e-09	-1.88798e-09	-9.92128e-10	-9.3825e-11
-114	-2.03427e-09	-1.88767e-09	-9.93378e-10	-9.1949e-11
-113.988	-2.03239e-09	-1.88798e-09	-9.94316e-10	-9.0074e-11
-113.976	-2.03177e-09	-1.88798e-09	-9.94316e-10	-8.9136e-11
-113.964	-2.03146e-09	-1.88829e-09	-9.94629e-10	-8.8199e-11
-113.952	-2.03083e-09	-1.88861e-09	-9.95254e-10	-8.7886e-11
-113.94	-2.03114e-09	-1.88892e-09	-9.94629e-10	-8.7886e-11
-113.928	-2.02989e-09	-1.88829e-09	-9.94629e-10	-8.9449e-11
-113.916	-2.02958e-09	-1.88829e-09	-9.94316e-10	-9.1012e-11
-113.904	-2.02864e-09	-1.88861e-09	-9.93378e-10	-9.2887e-11
-113.892	-2.02802e-09	-1.88954e-09	-9.93378e-10	-9.4138e-11
-113.88	-2.02802e-09	-1.89017e-09	-9.94629e-10	-9.5075e-11
-113.868	-2.02864e-09	-1.89048e-09	-9.95879e-10	-9.5075e-11
-113.856	-2.02927e-09	-1.89048e-09	-9.96192e-10	-9.5075e-11
-113.844	-2.03021e-09	-1.88861e-09	-9.96192e-10	-9.445e-11
-113.832	-2.02989e-09	-1.88767e-09	-9.95567e-10	-9.4763e-11
-113.82	-2.02958e-09	-1.88454e-09	-9.95254e-10	-9.4763e-11
-113.808	-2.02896e-09	-1.88329e-09	-9.95879e-10	-9.4763e-11
-113.796	-2.02896e-09	-1.88173e-09	-9.95567e-10	-9.3825e-11
-113.784	-2.02927e-09	-1.88142e-09	-9.94941e-10	-9.4138e-11
-113.772	-2.02989e-09	-1.88142e-09	-9.94941e-10	-9.4138e-11
-113.76	-2.02989e-09	-1.88173e-09	-9.94629e-10	-9.4763e-11
-113.748	-2.03021e-09	-1.88236e-09	-9.94316e-10	-9.3825e-11
-113.736	-2.03021e-09	-1.88204e-09	-9.94004e-10	-9.445e-11
-113.724	-2.03083e-09	-1.88267e-09	-9.92753e-10	-9.3512e-11
-113.712	-2.03146e-09	-1.88142e-09	-9.90878e-10	-9.2887e-11
-113.7	-2.03052e-09	-1.87985e-09	-9.89627e-10	-9.2887e-11
-113.688	-2.03021e-09	-1.87954e-09	-9.87752e-10	-9.2887e-11
-113.676	-2.02989e-09	-1.87892e-09	-9.87127e-10	-9.2887e-11
-113.664	-2.02927e-09	-1.8786e-09	-9.85564e-10	-9.2262e-11
-113.652	-2.02927e-09	-1.87892e-09	-9.86502e-10	-9.2262e-11
-113.64	-2.02864e-09	-1.87985e-09	-9.86814e-10	-9.1324e-11
-113.628	-2.02677e-09	-1.87985e-09	-9.88377e-10	-9.1637e-11
-113.616	-2.02552e-09	-1.87954e-09	-9.89627e-10	-9.0387e-11
-113.604	-2.02364e-09	-1.87954e-09	-9.92441e-10	-9.0699e-11
-113.592	-2.02177e-09	-1.87954e-09	-9.93066e-10	-9.0074e-11
-113.58	-2.02177e-09	-1.87954e-09	-9.94629e-10	-9.0699e-11
-113.568	-2.02145e-09	-1.88017e-09	-9.95254e-10	-9.1637e-11
-113.556	-2.02208e-09	-1.87985e-09	-9.95879e-10	-9.2262e-11
-113.544	-2.02177e-09	-1.88079e-09	-9.97129e-10	-9.3512e-11
-113.532	-2.02083e-09	-1.88017e-09	-9.96817e-10	-9.4763e-11
-113.52	-2.02052e-09	-1.87892e-09	-9.97129e-10	-9.5388e-11
-113.508	-2.01989e-09	-1.87735e-09	-9.96817e-10	-9.7263e-11
-113.496	-2.01958e-09	-1.87642e-09	-9.97129e-10	-9.7889e-11
-113.484	-2.01833e-09	-1.87517e-09	-9.97755e-10	-1.00077e-10
-113.472	-2.0202e-09	-1.87454e-09	-9.98692e-10	-1.00389e-10
-113.46	-2.02145e-09	-1.8736e-09	-9.9963e-10	-9.9139e-11
-113.448	-2.0227e-09	-1.87454e-09	-1.00119e-09	-9.8201e-11
-113.436	-2.02114e-09	-1.87423e-09	-1.00119e-09	-9.6326e-11
-113.424	-2.0202e-09	-1.87517e-09	-1.00151e-09	-9.3825e-11
-113.412	-2.01958e-09	-1.87704e-09	-1.00182e-09	-9.1324e-11
-113.4	-2.01927e-09	-1.87767e-09	-1.00151e-09	-8.8824e-11
-113.388	-2.01989e-09	-1.8786e-09	-1.00182e-09	-8.7261e-11
-113.376	-2.02083e-09	-1.87798e-09	-1.00151e-09	-8.6323e-11
-113.364	-2.02364e-09	-1.87735e-09	-1.00151e-09	-8.5385e-11
-113.352	-2.02708e-09	-1.8761e-09	-1.00151e-09	-8.5073e-11
-113.34	-2.02989e-09	-1.87548e-09	-9.99943e-10	-8.601e-11
-113.328	-2.03239e-09	-1.87517e-09	-9.98692e-10	-8.6948e-11
-113.316	-2.03396e-09	-1.87423e-09	-9.97129e-10	-8.7261e-11
-113.304	-2.03364e-09	-1.87517e-09	-9.95879e-10	-8.8199e-11
-113.292	-2.03208e-09	-1.87642e-09	-9.95254e-10	-9.0074e-11
-113.28	-2.03052e-09	-1.87829e-09	-9.94004e-10	-9.1637e-11
-113.268	-2.02896e-09	-1.87985e-09	-9.93691e-10	-9.1324e-11
-113.256	-2.02802e-09	-1.87985e-09	-9.91816e-10	-9.1012e-11
-113.244	-2.02645e-09	-1.88079e-09	-9.9119e-10	-9.1324e-11
-113.232	-2.02458e-09	-1.88142e-09	-9.89002e-10	-9.1324e-11
-113.22	-2.02364e-09	-1.88017e-09	-9.87752e-10	-9.1012e-11
-113.208	-2.02239e-09	-1.87923e-09	-9.87752e-10	-9.1637e-11
-113.196	-2.02052e-09	-1.87704e-09	-9.87752e-10	-9.2262e-11
-113.184	-2.01864e-09	-1.87485e-09	-9.8869e-10	-9.2262e-11
-113.172	-2.01645e-09	-1.87485e-09	-9.92128e-10	-9.2262e-11
-113.16	-2.01364e-09	-1.87485e-09	-9.94941e-10	-9.1949e-11
-113.148	-2.01176e-09	-1.87642e-09	-9.97755e-10	-9.2575e-11
-113.136	-2.00989e-09	-1.87767e-09	-9.9963e-10	-9.32e-11
-113.124	-2.00926e-09	-1.8786e-09	-9.99943e-10	-9.2575e-11
-113.112	-2.00864e-09	-1.8786e-09	-1.00057e-09	-9.2575e-11
-113.1	-2.0077e-09	-1.87829e-09	-9.99943e-10	-9.1324e-11
-113.088	-2.00614e-09	-1.87673e-09	-9.99318e-10	-9.2262e-11
-113.076	-2.00426e-09	-1.87485e-09	-9.99005e-10	-9.2262e-11
-113.064	-2.0027e-09	-1.87454e-09	-9.97755e-10	-9.2262e-11
-113.052	-2.00239e-09	-1.8736e-09	-9.97755e-10	-9.2887e-11
-113.04	-2.00176e-09	-1.87423e-09	-9.98067e-10	-9.2262e-11
-113.028	-2.00145e-09	-1.8736e-09	-9.96817e-10	-9.2575e-11
-113.016	-2.00176e-09	-1.87235e-09	-9.96192e-10	-9.2575e-11
-113.004	-2.00082e-09	-1.87079e-09	-9.94629e-10	-9.2575e-11
-112.992	-1.99957e-09	-1.86891e-09	-9.93066e-10	-9.1324e-11
-112.98	-1.99989e-09	-1.86766e-09	-9.92128e-10	-9.1012e-11
-112.968	-2.00145e-09	-1.86766e-09	-9.90565e-10	-8.9136e-11
-112.956	-2.00207e-09	-1.86735e-09	-9.89627e-10	-8.8511e-11
-112.944	-2.00207e-09	-1.86891e-09	-9.89627e-10	-8.7573e-11
-112.932	-2.00145e-09	-1.8711e-09	-9.8869e-10	-8.7886e-11
-112.92	-2.0002e-09	-1.87204e-09	-9.89002e-10	-8.6948e-11
-112.908	-1.99832e-09	-1.8736e-09	-9.88377e-10	-8.7886e-11
-112.896	-1.99457e-09	-1.8736e-09	-9.88065e-10	-8.8199e-11
-112.884	-1.99301e-09	-1.87392e-09	-9.86814e-10	-8.9761e-11
-112.872	-1.99113e-09	-1.87204e-09	-9.85876e-10	-9.0699e-11
-112.86	-1.9902e-09	-1.86954e-09	-9.84001e-10	-9.1949e-11
-112.848	-1.98957e-09	-1.86766e-09	-9.83063e-10	-9.1012e-11
-112.836	-1.98957e-09	-1.86641e-09	-9.83063e-10	-8.9761e-11
-112.824	-1.9902e-09	-1.86548e-09	-9.82126e-10	-8.7573e-11
-112.812	-1.99301e-09	-1.86391e-09	-9.82126e-10	-8.4135e-11
-112.8	-1.99457e-09	-1.86391e-09	-9.83376e-10	-8.226e-11
-112.788	-1.99676e-09	-1.86266e-09	-9.84001e-10	-8.1009e-11
-112.776	-1.99895e-09	-1.86266e-09	-9.85876e-10	-8.0697e-11
-112.764	-2.0002e-09	-1.86298e-09	-9.87439e-10	-8.1322e-11
-112.752	-2.00051e-09	-1.86298e-09	-9.89315e-10	-8.2885e-11
-112.74	-2.00082e-09	-1.86172e-09	-9.8994e-10	-8.4448e-11
-112.728	-1.99926e-09	-1.86141e-09	-9.8994e-10	-8.601e-11
-112.716	-1.99832e-09	-1.86047e-09	-9.89002e-10	-8.8199e-11
-112.704	-1.9977e-09	-1.86079e-09	-9.8869e-10	-8.9136e-11
-112.692	-1.99676e-09	-1.86016e-09	-9.87439e-10	-9.0387e-11
-112.68	-1.99613e-09	-1.86016e-09	-9.86189e-10	-9.1012e-11
-112.668	-1.99488e-09	-1.86079e-09	-9.84626e-10	-9.1637e-11
-112.656	-1.99426e-09	-1.86047e-09	-9.83063e-10	-9.1949e-11
-112.644	-1.99488e-09	-1.86016e-09	-9.81813e-10	-9.32e-11
-112.632	-1.99426e-09	-1.86016e-09	-9.79625e-10	-9.3825e-11
-112.62	-1.99426e-09	-1.86016e-09	-9.79625e-10	-9.445e-11
-112.608	-1.99426e-09	-1.85891e-09	-9.8025e-10	-9.5388e-11
-112.596	-1.99457e-09	-1.85797e-09	-9.81813e-10	-9.6326e-11
-112.584	-1.9952e-09	-1.85547e-09	-9.83688e-10	-9.6326e-11
-112.572	-1.99645e-09	-1.85266e-09	-9.86814e-10	-9.7576e-11
-112.56	-1.99707e-09	-1.85141e-09	-9.89002e-10	-9.8514e-11
-112.548	-1.99707e-09	-1.84922e-09	-9.8994e-10	-9.8201e-11
-112.536	-1.9977e-09	-1.84922e-09	-9.91503e-10	-9.9451e-11
-112.524	-1.99832e-09	-1.84953e-09	-9.92441e-10	-9.8201e-11
-112.512	-1.99738e-09	-1.85141e-09	-9.92128e-10	-9.6638e-11
-112.5	-1.99645e-09	-1.8536e-09	-9.92753e-10	-9.57e-11
-112.488	-1.99582e-09	-1.8561e-09	-9.93378e-10	-9.4138e-11
-112.476	-1.99457e-09	-1.85829e-09	-9.93066e-10	-9.2887e-11
-112.464	-1.99426e-09	-1.86016e-09	-9.94316e-10	-9.1637e-11
-112.452	-1.99457e-09	-1.86204e-09	-9.94941e-10	-9.1637e-11
-112.44	-1.99426e-09	-1.86235e-09	-9.95567e-10	-9.1637e-11
-112.428	-1.99457e-09	-1.86204e-09	-9.95567e-10	-9.32e-11
-112.416	-1.99551e-09	-1.86047e-09	-9.96192e-10	-9.3825e-11
-112.404	-1.99582e-09	-1.85797e-09	-9.95254e-10	-9.5388e-11
-112.392	-1.99551e-09	-1.85547e-09	-9.94941e-10	-9.5388e-11
-112.38	-1.99582e-09	-1.85297e-09	-9.94004e-10	-9.6326e-11
-112.368	-1.99676e-09	-1.85204e-09	-9.93691e-10	-9.5075e-11
-112.356	-1.99707e-09	-1.85078e-09	-9.93066e-10	-9.6326e-11
-112.344	-1.99676e-09	-1.85078e-09	-9.92128e-10	-9.6326e-11
-112.332	-1.99551e-09	-1.84985e-09	-9.90253e-10	-9.6013e-11
-112.32	-1.99395e-09	-1.84985e-09	-9.88377e-10	-9.5388e-11
-112.308	-1.9927e-09	-1.84985e-09	-9.87127e-10	-9.6326e-11
-112.296	-1.9902e-09	-1.85016e-09	-9.84939e-10	-9.7263e-11
-112.284	-1.98957e-09	-1.85141e-09	-9.83688e-10	-9.7889e-11
-112.272	-1.98895e-09	-1.85266e-09	-9.82126e-10	-9.8201e-11
-112.26	-1.98926e-09	-1.85516e-09	-9.815e-10	-9.6326e-11
-112.248	-1.98957e-09	-1.85704e-09	-9.81188e-10	-9.4763e-11
-112.236	-1.99145e-09	-1.85766e-09	-9.80563e-10	-9.2575e-11
-112.224	-1.99301e-09	-1.85829e-09	-9.79938e-10	-8.9761e-11
-112.212	-1.9952e-09	-1.85735e-09	-9.79938e-10	-8.7573e-11
-112.2	-1.99488e-09	-1.85704e-09	-9.8025e-10	-8.5698e-11
-112.188	-1.99676e-09	-1.8561e-09	-9.80875e-10	-8.476e-11
-112.176	-1.99488e-09	-1.85547e-09	-9.83063e-10	-8.601e-11
-112.164	-1.99332e-09	-1.85485e-09	-9.83376e-10	-8.7261e-11
-112.152	-1.99207e-09	-1.85297e-09	-9.86189e-10	-8.9761e-11
-112.14	-1.9927e-09	-1.85235e-09	-9.85564e-10	-9.2262e-11
-112.128	-1.99332e-09	-1.85172e-09	-9.86189e-10	-9.32e-11
-112.116	-1.9952e-09	-1.8511e-09	-9.86814e-10	-9.5388e-11
-112.104	-1.99582e-09	-1.85047e-09	-9.85564e-10	-9.6326e-11
-112.092	-1.9977e-09	-1.85141e-09	-9.84626e-10	-9.6638e-11
-112.08	-1.99895e-09	-1.8511e-09	-9.83688e-10	-9.7263e-11
-112.068	-1.99957e-09	-1.85047e-09	-9.82126e-10	-9.5388e-11
-112.056	-2.0002e-09	-1.84985e-09	-9.815e-10	-9.3825e-11
-112.044	-2.0002e-09	-1.8486e-09	-9.79938e-10	-9.2262e-11
-112.032	-1.99957e-09	-1.84641e-09	-9.79938e-10	-9.1637e-11
-112.02	-1.99895e-09	-1.8436e-09	-9.8025e-10	-9.1012e-11
-112.008	-1.99832e-09	-1.84172e-09	-9.80563e-10	-9.0074e-11
-111.996	-1.9977e-09	-1.84047e-09	-9.80563e-10	-8.9761e-11
-111.984	-1.99707e-09	-1.83984e-09	-9.80563e-10	-8.9761e-11
-111.972	-1.99707e-09	-1.83984e-09	-9.81813e-10	-9.0387e-11
-111.96	-1.99738e-09	-1.83984e-09	-9.82751e-10	-9.0074e-11
-111.948	-1.99801e-09	-1.84141e-09	-9.84314e-10	-9.0699e-11
-111.936	-1.99707e-09	-1.84235e-09	-9.84626e-10	-9.0387e-11
-111.924	-1.99676e-09	-1.84328e-09	-9.84001e-10	-9.0387e-11
-111.912	-1.99582e-09	-1.84266e-09	-9.82438e-10	-9.0699e-11
-111.9	-1.99582e-09	-1.84266e-09	-9.8025e-10	-9.1012e-11
-111.888	-1.9952e-09	-1.84266e-09	-9.78375e-10	-9.1949e-11
-111.876	-1.99457e-09	-1.84297e-09	-9.77124e-10	-9.1637e-11
-111.864	-1.99582e-09	-1.84235e-09	-9.75874e-10	-9.1637e-11
-111.852	-1.99582e-09	-1.84203e-09	-9.75249e-10	-8.9761e-11
-111.84	-1.99676e-09	-1.84141e-09	-9.74936e-10	-8.9136e-11
-111.828	-1.99676e-09	-1.84016e-09	-9.74624e-10	-8.8511e-11
-111.816	-1.99645e-09	-1.83953e-09	-9.73373e-10	-8.6948e-11
-111.804	-1.99551e-09	-1.83828e-09	-9.72748e-10	-8.6636e-11
-111.792	-1.99457e-09	-1.83734e-09	-9.72123e-10	-8.6948e-11
-111.78	-1.99457e-09	-1.83641e-09	-9.69622e-10	-8.6948e-11
-111.768	-1.9952e-09	-1.83578e-09	-9.68685e-10	-8.6323e-11
-111.756	-1.99457e-09	-1.83672e-09	-9.66809e-10	-8.6948e-11
-111.744	-1.99488e-09	-1.83766e-09	-9.66497e-10	-8.6948e-11
-111.732	-1.99457e-09	-1.83859e-09	-9.66497e-10	-8.7261e-11
-111.72	-1.99457e-09	-1.83953e-09	-9.67122e-10	-8.8199e-11
-111.708	-1.99457e-09	-1.83922e-09	-9.67434e-10	-9.0387e-11
-111.696	-1.99488e-09	-1.84016e-09	-9.68685e-10	-9.2575e-11
-111.684	-1.99551e-09	-1.84016e-09	-9.68372e-10	-9.4763e-11
-111.672	-1.9952e-09	-1.83984e-09	-9.68997e-10	-9.6638e-11
-111.66	-1.99395e-09	-1.83984e-09	-9.6931e-10	-9.6638e-11
-111.648	-1.99332e-09	-1.84016e-09	-9.69622e-10	-9.6013e-11
-111.636	-1.99301e-09	-1.84172e-09	-9.69935e-10	-9.4763e-11
-111.624	-1.99238e-09	-1.84203e-09	-9.71185e-10	-9.3512e-11
-111.612	-1.99176e-09	-1.84297e-09	-9.71498e-10	-9.1637e-11
-111.6	-1.99176e-09	-1.84422e-09	-9.7181e-10	-8.9136e-11
-111.588	-1.99238e-09	-1.84485e-09	-9.73686e-10	-8.6948e-11
-111.576	-1.99363e-09	-1.84672e-09	-9.74624e-10	-8.476e-11
-111.564	-1.99551e-09	-1.84703e-09	-9.76499e-10	-8.4448e-11
-111.552	-1.99801e-09	-1.84797e-09	-9.77749e-10	-8.3197e-11
-111.54	-2.0002e-09	-1.84797e-09	-9.79e-10	-8.4448e-11
-111.528	-2.00145e-09	-1.84828e-09	-9.79938e-10	-8.601e-11
-111.516	-2.0027e-09	-1.84703e-09	-9.79938e-10	-8.7573e-11
-111.504	-2.0027e-09	-1.84547e-09	-9.79625e-10	-8.8511e-11
-111.492	-2.00239e-09	-1.84485e-09	-9.78687e-10	-8.9136e-11
-111.48	-2.00176e-09	-1.84422e-09	-9.77124e-10	-8.9761e-11
-111.468	-2.00051e-09	-1.84297e-09	-9.75561e-10	-8.8824e-11
-111.456	-2.0002e-09	-1.84297e-09	-9.74936e-10	-8.8511e-11
-111.444	-1.99926e-09	-1.84297e-09	-9.74311e-10	-8.8511e-11
-111.432	-1.99895e-09	-1.84203e-09	-9.73999e-10	-8.8511e-11
-111.42	-1.99645e-09	-1.84141e-09	-9.74311e-10	-8.7886e-11
-111.408	-1.99551e-09	-1.84172e-09	-9.74311e-10	-8.7573e-11
-111.396	-1.9952e-09	-1.83953e-09	-9.74936e-10	-8.8824e-11
-111.384	-1.9952e-09	-1.83891e-09	-9.75249e-10	-8.9136e-11
-111.372	-1.99707e-09	-1.83797e-09	-9.73999e-10	-9.0387e-11
-111.36	-1.99738e-09	-1.83797e-09	-9.73999e-10	-8.9449e-11
-111.348	-1.99864e-09	-1.83859e-09	-9.73061e-10	-9.0074e-11
-111.336	-1.99926e-09	-1.83859e-09	-9.72748e-10	-9.0074e-11
-111.324	-1.99738e-09	-1.84078e-09	-9.72748e-10	-8.8824e-11
-111.312	-1.99676e-09	-1.84266e-09	-9.7181e-10	-8.7573e-11
-111.3	-1.99488e-09	-1.84266e-09	-9.7181e-10	-8.5385e-11
-111.288	-1.9927e-09	-1.84235e-09	-9.73061e-10	-8.3197e-11
-111.276	-1.99207e-09	-1.84141e-09	-9.73686e-10	-8.2572e-11
-111.264	-1.99207e-09	-1.84078e-09	-9.75561e-10	-8.1634e-11
-111.252	-1.99301e-09	-1.84016e-09	-9.76499e-10	-8.1322e-11
-111.24	-1.99395e-09	-1.83953e-09	-9.78062e-10	-8.1947e-11
-111.228	-1.99645e-09	-1.83922e-09	-9.79e-10	-8.2885e-11
-111.216	-1.99832e-09	-1.83922e-09	-9.79e-10	-8.3822e-11
-111.204	-1.99957e-09	-1.83922e-09	-9.79625e-10	-8.5073e-11
-111.192	-1.99957e-09	-1.83922e-09	-9.78062e-10	-8.6636e-11
-111.18	-1.99864e-09	-1.83984e-09	-9.78062e-10	-8.6636e-11
-111.168	-1.9977e-09	-1.83953e-09	-9.77124e-10	-8.6636e-11
-111.156	-1.99488e-09	-1.83891e-09	-9.75561e-10	-8.6323e-11
-111.144	-1.99301e-09	-1.83797e-09	-9.74311e-10	-8.6948e-11
-111.132	-1.98957e-09	-1.83578e-09	-9.72436e-10	-8.6948e-11
-111.12	-1.98769e-09	-1.83422e-09	-9.7181e-10	-8.6636e-11
-111.108	-1.98707e-09	-1.83266e-09	-9.7056e-10	-8.7261e-11
-111.096	-1.98644e-09	-1.82953e-09	-9.69622e-10	-8.7886e-11
-111.084	-1.98644e-09	-1.82765e-09	-9.68685e-10	-8.7573e-11
-111.072	-1.98707e-09	-1.82578e-09	-9.67122e-10	-8.8199e-11
-111.06	-1.98801e-09	-1.82453e-09	-9.65559e-10	-8.7573e-11
-111.048	-1.98801e-09	-1.82609e-09	-9.65246e-10	-8.601e-11
-111.036	-1.98801e-09	-1.82765e-09	-9.66184e-10	-8.4135e-11
-111.024	-1.98676e-09	-1.8289e-09	-9.66809e-10	-8.351e-11
-111.012	-1.98519e-09	-1.82984e-09	-9.67747e-10	-8.0384e-11
-111	-1.98519e-09	-1.8314e-09	-9.67434e-10	-7.9759e-11
-110.988	-1.98426e-09	-1.83172e-09	-9.67747e-10	-7.8821e-11
-110.976	-1.98488e-09	-1.8314e-09	-9.68685e-10	-7.9759e-11
-110.964	-1.98488e-09	-1.83047e-09	-9.68685e-10	-8.0071e-11
-110.952	-1.98582e-09	-1.83078e-09	-9.67122e-10	-8.1634e-11
-110.94	-1.98457e-09	-1.83078e-09	-9.66809e-10	-8.3197e-11
-110.928	-1.98426e-09	-1.83203e-09	-9.65871e-10	-8.4448e-11
-110.916	-1.98363e-09	-1.83078e-09	-9.64621e-10	-8.5073e-11
-110.904	-1.98363e-09	-1.83047e-09	-9.64621e-10	-8.6323e-11
-110.892	-1.98363e-09	-1.82984e-09	-9.64309e-10	-8.7261e-11
-110.88	-1.98363e-09	-1.82984e-09	-9.64621e-10	-8.6636e-11
-110.868	-1.98488e-09	-1.82922e-09	-9.66809e-10	-8.6636e-11
-110.856	-1.98551e-09	-1.83047e-09	-9.66809e-10	-8.6948e-11
-110.844	-1.98582e-09	-1.83047e-09	-9.6806e-10	-8.7261e-11
-110.832	-1.98738e-09	-1.83047e-09	-9.6931e-10	-8.7573e-11
-110.82	-1.98863e-09	-1.83015e-09	-9.70248e-10	-8.7261e-11
-110.808	-1.98895e-09	-1.82922e-09	-9.7181e-10	-8.6636e-11
-110.796	-1.98895e-09	-1.82828e-09	-9.73999e-10	-8.6636e-11
-110.784	-1.9902e-09	-1.8264e-09	-9.74936e-10	-8.476e-11
-110.772	-1.99145e-09	-1.82515e-09	-9.76187e-10	-8.3197e-11
-110.76	-1.99145e-09	-1.8239e-09	-9.76812e-10	-8.1947e-11
-110.748	-1.99176e-09	-1.8239e-09	-9.78062e-10	-8.1009e-11
-110.736	-1.99238e-09	-1.82359e-09	-9.78687e-10	-8.1322e-11
-110.724	-1.99113e-09	-1.82265e-09	-9.79e-10	-8.0071e-11
-110.712	-1.98988e-09	-1.82203e-09	-9.79e-10	-8.1947e-11
-110.7	-1.98613e-09	-1.82109e-09	-9.78687e-10	-8.1322e-11
-110.688	-1.98269e-09	-1.82015e-09	-9.77437e-10	-8.2885e-11
-110.676	-1.98019e-09	-1.81984e-09	-9.74936e-10	-8.3197e-11
-110.664	-1.97925e-09	-1.82046e-09	-9.72748e-10	-8.4135e-11
-110.652	-1.97957e-09	-1.8214e-09	-9.70248e-10	-8.6636e-11
-110.64	-1.98144e-09	-1.82265e-09	-9.68372e-10	-8.8824e-11
-110.628	-1.98269e-09	-1.82328e-09	-9.65246e-10	-8.9136e-11
-110.616	-1.98332e-09	-1.82359e-09	-9.63683e-10	-9.0074e-11
-110.604	-1.98301e-09	-1.82265e-09	-9.6212e-10	-9.0074e-11
-110.592	-1.98207e-09	-1.82234e-09	-9.6212e-10	-8.8824e-11
-110.58	-1.98207e-09	-1.82203e-09	-9.63058e-10	-8.8511e-11
-110.568	-1.98269e-09	-1.82078e-09	-9.63683e-10	-8.7886e-11
-110.556	-1.98426e-09	-1.82015e-09	-9.64309e-10	-8.7261e-11
-110.544	-1.98644e-09	-1.82015e-09	-9.65246e-10	-8.8199e-11
-110.532	-1.98738e-09	-1.8214e-09	-9.66497e-10	-8.8199e-11
-110.52	-1.98863e-09	-1.82234e-09	-9.67122e-10	-8.7886e-11
-110.508	-1.98926e-09	-1.82328e-09	-9.67747e-10	-8.7886e-11
-110.496	-1.98926e-09	-1.82484e-09	-9.68372e-10	-8.8199e-11
-110.484	-1.98988e-09	-1.82547e-09	-9.6931e-10	-8.9136e-11
-110.472	-1.99082e-09	-1.82578e-09	-9.69935e-10	-9.0074e-11
-110.46	-1.99301e-09	-1.82734e-09	-9.69622e-10	-9.1012e-11
-110.448	-1.99426e-09	-1.8289e-09	-9.6931e-10	-9.1012e-11
-110.436	-1.99551e-09	-1.83015e-09	-9.68997e-10	-9.0387e-11
-110.424	-1.99582e-09	-1.83203e-09	-9.68372e-10	-8.9136e-11
-110.412	-1.99645e-09	-1.83328e-09	-9.69935e-10	-8.8199e-11
-110.4	-1.99457e-09	-1.83328e-09	-9.7056e-10	-8.6636e-11
-110.388	-1.99395e-09	-1.83266e-09	-9.71185e-10	-8.476e-11
-110.376	-1.99332e-09	-1.83172e-09	-9.72436e-10	-8.4135e-11
-110.364	-1.9927e-09	-1.83078e-09	-9.72436e-10	-8.2885e-11
-110.352	-1.99301e-09	-1.8314e-09	-9.72436e-10	-8.1947e-11
-110.34	-1.99301e-09	-1.83109e-09	-9.72436e-10	-8.1634e-11
-110.328	-1.99238e-09	-1.8314e-09	-9.7181e-10	-8.2572e-11
-110.316	-1.9902e-09	-1.83203e-09	-9.7056e-10	-8.2885e-11
-110.304	-1.98801e-09	-1.83203e-09	-9.69622e-10	-8.351e-11
-110.292	-1.98832e-09	-1.83172e-09	-9.68372e-10	-8.5385e-11
-110.28	-1.98676e-09	-1.83078e-09	-9.67434e-10	-8.6323e-11
-110.268	-1.98644e-09	-1.82953e-09	-9.67747e-10	-8.601e-11
-110.256	-1.98582e-09	-1.82828e-09	-9.68685e-10	-8.6323e-11
-110.244	-1.98519e-09	-1.82828e-09	-9.68997e-10	-8.6636e-11
-110.232	-1.98457e-09	-1.82734e-09	-9.70248e-10	-8.6636e-11
-110.22	-1.98363e-09	-1.82609e-09	-9.70248e-10	-8.5073e-11
-110.208	-1.98301e-09	-1.8264e-09	-9.71185e-10	-8.3822e-11
-110.196	-1.98207e-09	-1.82609e-09	-9.7181e-10	-8.2885e-11
-110.184	-1.98301e-09	-1.82547e-09	-9.71498e-10	-8.1322e-11
-110.172	-1.98301e-09	-1.82578e-09	-9.71498e-10	-8.1009e-11
-110.16	-1.98363e-09	-1.82484e-09	-9.70873e-10	-8.1009e-11
-110.148	-1.98426e-09	-1.82578e-09	-9.70248e-10	-8.0697e-11
-110.136	-1.98488e-09	-1.82515e-09	-9.70873e-10	-8.0697e-11
-110.124	-1.98582e-09	-1.82515e-09	-9.71498e-10	-7.9759e-11
-110.112	-1.98644e-09	-1.82578e-09	-9.70248e-10	-7.9134e-11
-110.1	-1.98676e-09	-1.82578e-09	-9.70873e-10	-7.8196e-11
-110.088	-1.98551e-09	-1.82547e-09	-9.70248e-10	-7.6946e-11
-110.076	-1.98519e-09	-1.82547e-09	-9.7056e-10	-7.5695e-11
-110.064	-1.98488e-09	-1.82484e-09	-9.7181e-10	-7.6008e-11
-110.052	-1.98519e-09	-1.82484e-09	-9.72123e-10	-7.7258e-11
-110.04	-1.98738e-09	-1.8239e-09	-9.73686e-10	-7.8196e-11
-110.028	-1.98863e-09	-1.82297e-09	-9.74311e-10	-7.9446e-11
-110.016	-1.98926e-09	-1.82234e-09	-9.74624e-10	-8.0697e-11
-110.004	-1.9902e-09	-1.82203e-09	-9.75561e-10	-8.226e-11
-109.992	-1.99082e-09	-1.82203e-09	-9.76187e-10	-8.2885e-11
-109.98	-1.99176e-09	-1.82359e-09	-9.77437e-10	-8.1634e-11
-109.968	-1.99082e-09	-1.82453e-09	-9.78062e-10	-8.1634e-11
-109.956	-1.9902e-09	-1.82578e-09	-9.78687e-10	-8.0384e-11
-109.944	-1.98957e-09	-1.8264e-09	-9.78062e-10	-7.9446e-11
-109.932	-1.98769e-09	-1.82578e-09	-9.76499e-10	-7.8821e-11
-109.92	-1.98707e-09	-1.8264e-09	-9.74624e-10	-7.8509e-11
-109.908	-1.98582e-09	-1.82484e-09	-9.73373e-10	-7.8821e-11
-109.896	-1.98488e-09	-1.82453e-09	-9.71498e-10	-8.0384e-11
-109.884	-1.98426e-09	-1.82453e-09	-9.68997e-10	-8.1634e-11
-109.872	-1.98363e-09	-1.8239e-09	-9.68372e-10	-8.2572e-11
-109.86	-1.98363e-09	-1.82297e-09	-9.67434e-10	-8.226e-11
-109.848	-1.98332e-09	-1.82234e-09	-9.6806e-10	-8.1634e-11
-109.836	-1.98457e-09	-1.82359e-09	-9.68685e-10	-8.0697e-11
-109.824	-1.98488e-09	-1.82359e-09	-9.68997e-10	-7.8196e-11
-109.812	-1.98394e-09	-1.82453e-09	-9.69935e-10	-7.5383e-11
-109.8	-1.98363e-09	-1.82547e-09	-9.6931e-10	-7.382e-11
-109.788	-1.98207e-09	-1.82672e-09	-9.6806e-10	-7.3195e-11
-109.776	-1.98144e-09	-1.82859e-09	-9.65559e-10	-7.3195e-11
-109.764	-1.98082e-09	-1.82953e-09	-9.64309e-10	-7.382e-11
-109.752	-1.98144e-09	-1.82984e-09	-9.63996e-10	-7.4445e-11
-109.74	-1.98207e-09	-1.82953e-09	-9.63683e-10	-7.6008e-11
-109.728	-1.98144e-09	-1.8289e-09	-9.64934e-10	-7.6946e-11
-109.716	-1.98144e-09	-1.82859e-09	-9.65559e-10	-7.6946e-11
-109.704	-1.98019e-09	-1.82703e-09	-9.65559e-10	-7.6946e-11
-109.692	-1.97957e-09	-1.82547e-09	-9.66809e-10	-7.6008e-11
-109.68	-1.978e-09	-1.82297e-09	-9.66809e-10	-7.507e-11
-109.668	-1.97644e-09	-1.82171e-09	-9.67434e-10	-7.5695e-11
-109.656	-1.97425e-09	-1.81984e-09	-9.68372e-10	-7.5695e-11
-109.644	-1.97113e-09	-1.8189e-09	-9.68997e-10	-7.6633e-11
-109.632	-1.96863e-09	-1.81828e-09	-9.68685e-10	-7.7258e-11
-109.62	-1.96519e-09	-1.81796e-09	-9.69622e-10	-7.7258e-11
-109.608	-1.96425e-09	-1.81765e-09	-9.6931e-10	-7.7571e-11
-109.596	-1.96331e-09	-1.81734e-09	-9.7056e-10	-7.7258e-11
-109.584	-1.96425e-09	-1.81546e-09	-9.7181e-10	-7.6946e-11
-109.572	-1.96488e-09	-1.81421e-09	-9.72436e-10	-7.7258e-11
-109.56	-1.96644e-09	-1.81359e-09	-9.7181e-10	-7.6633e-11
-109.548	-1.968e-09	-1.81234e-09	-9.72123e-10	-7.6633e-11
-109.536	-1.9705e-09	-1.81202e-09	-9.71185e-10	-7.7883e-11
-109.524	-1.97113e-09	-1.8114e-09	-9.69622e-10	-7.8196e-11
-109.512	-1.97175e-09	-1.8114e-09	-9.6931e-10	-8.0071e-11
-109.5	-1.97082e-09	-1.81265e-09	-9.68372e-10	-8.1009e-11
-109.488	-1.97019e-09	-1.81328e-09	-9.68685e-10	-8.1322e-11
-109.476	-1.96956e-09	-1.81234e-09	-9.6931e-10	-8.1009e-11
-109.464	-1.96988e-09	-1.81265e-09	-9.70248e-10	-8.0071e-11
-109.452	-1.97113e-09	-1.8114e-09	-9.71498e-10	-7.9134e-11
-109.44	-1.97175e-09	-1.80952e-09	-9.72748e-10	-7.7883e-11
-109.428	-1.97363e-09	-1.80765e-09	-9.72436e-10	-7.7571e-11
-109.416	-1.97394e-09	-1.8039e-09	-9.72748e-10	-7.632e-11
-109.404	-1.97582e-09	-1.8014e-09	-9.73686e-10	-7.6946e-11
-109.392	-1.97644e-09	-1.79983e-09	-9.73686e-10	-7.6946e-11
-109.38	-1.97675e-09	-1.7989e-09	-9.73373e-10	-7.7571e-11
-109.368	-1.97675e-09	-1.7989e-09	-9.73686e-10	-7.9134e-11
-109.356	-1.97675e-09	-1.79952e-09	-9.74311e-10	-7.9759e-11
-109.344	-1.97519e-09	-1.80077e-09	-9.74311e-10	-8.0384e-11
-109.332	-1.97363e-09	-1.80077e-09	-9.73686e-10	-8.0384e-11
-109.32	-1.97238e-09	-1.79983e-09	-9.73686e-10	-8.1009e-11
-109.308	-1.97238e-09	-1.79921e-09	-9.73686e-10	-8.1634e-11
-109.296	-1.97238e-09	-1.79733e-09	-9.7181e-10	-8.2572e-11
-109.284	-1.973e-09	-1.79608e-09	-9.7181e-10	-8.3197e-11
-109.272	-1.97332e-09	-1.79452e-09	-9.71185e-10	-8.351e-11
-109.26	-1.9705e-09	-1.79452e-09	-9.69935e-10	-8.351e-11
-109.248	-1.968e-09	-1.79421e-09	-9.6931e-10	-8.3822e-11
-109.236	-1.9655e-09	-1.79577e-09	-9.67747e-10	-8.2572e-11
-109.224	-1.96363e-09	-1.79671e-09	-9.66184e-10	-8.1634e-11
-109.212	-1.96269e-09	-1.7989e-09	-9.64621e-10	-7.9759e-11
-109.2	-1.96331e-09	-1.79983e-09	-9.64309e-10	-7.8821e-11
-109.188	-1.96519e-09	-1.8014e-09	-9.63683e-10	-7.7883e-11
-109.176	-1.96769e-09	-1.79983e-09	-9.63058e-10	-7.6633e-11
-109.164	-1.96988e-09	-1.79952e-09	-9.64309e-10	-7.6633e-11
-109.152	-1.97207e-09	-1.79952e-09	-9.65559e-10	-7.6946e-11
-109.14	-1.97269e-09	-1.79765e-09	-9.66497e-10	-7.6633e-11
-109.128	-1.97238e-09	-1.7964e-09	-9.6806e-10	-7.632e-11
-109.116	-1.97144e-09	-1.79577e-09	-9.69935e-10	-7.4758e-11
-109.104	-1.96894e-09	-1.79515e-09	-9.71498e-10	-7.4758e-11
-109.092	-1.96738e-09	-1.79515e-09	-9.73061e-10	-7.382e-11
-109.08	-1.9655e-09	-1.79608e-09	-9.73999e-10	-7.4132e-11
-109.068	-1.96363e-09	-1.79671e-09	-9.75249e-10	-7.3507e-11
-109.056	-1.96206e-09	-1.79702e-09	-9.74624e-10	-7.4445e-11
-109.044	-1.9605e-09	-1.79608e-09	-9.73999e-10	-7.4445e-11
-109.032	-1.95925e-09	-1.79452e-09	-9.7181e-10	-7.4445e-11
-109.02	-1.95925e-09	-1.79327e-09	-9.69935e-10	-7.4132e-11
-109.008	-1.958e-09	-1.79264e-09	-9.68997e-10	-7.382e-11
-108.996	-1.95831e-09	-1.79171e-09	-9.6806e-10	-7.3195e-11
-108.984	-1.95862e-09	-1.78921e-09	-9.68372e-10	-7.3507e-11
-108.972	-1.95862e-09	-1.78796e-09	-9.67434e-10	-7.382e-11
-108.96	-1.958e-09	-1.78733e-09	-9.67122e-10	-7.3507e-11
-108.948	-1.95737e-09	-1.78671e-09	-9.65871e-10	-7.4758e-11
-108.936	-1.958e-09	-1.78671e-09	-9.65559e-10	-7.5383e-11
-108.924	-1.95894e-09	-1.78671e-09	-9.64309e-10	-7.4758e-11
-108.912	-1.95862e-09	-1.78796e-09	-9.63996e-10	-7.507e-11
-108.9	-1.95956e-09	-1.78952e-09	-9.62746e-10	-7.5383e-11
-108.888	-1.95956e-09	-1.79077e-09	-9.61808e-10	-7.6008e-11
-108.876	-1.96019e-09	-1.79139e-09	-9.61495e-10	-7.4445e-11
-108.864	-1.96238e-09	-1.79139e-09	-9.62433e-10	-7.4758e-11
-108.852	-1.96363e-09	-1.79014e-09	-9.62746e-10	-7.3507e-11
-108.84	-1.96581e-09	-1.78858e-09	-9.63058e-10	-7.3507e-11
-108.828	-1.96644e-09	-1.78639e-09	-9.64621e-10	-7.3507e-11
-108.816	-1.968e-09	-1.78483e-09	-9.65246e-10	-7.4445e-11
-108.804	-1.96675e-09	-1.78389e-09	-9.66809e-10	-7.5695e-11
-108.792	-1.96581e-09	-1.78295e-09	-9.68372e-10	-7.7258e-11
-108.78	-1.96456e-09	-1.78327e-09	-9.6806e-10	-7.8509e-11
-108.768	-1.96269e-09	-1.78358e-09	-9.67747e-10	-7.9446e-11
-108.756	-1.96206e-09	-1.78452e-09	-9.68372e-10	-8.0384e-11
-108.744	-1.96113e-09	-1.78639e-09	-9.67747e-10	-8.0071e-11
-108.732	-1.96081e-09	-1.78608e-09	-9.67434e-10	-8.0384e-11
-108.72	-1.96144e-09	-1.78671e-09	-9.67122e-10	-8.0071e-11
-108.708	-1.96238e-09	-1.78702e-09	-9.66184e-10	-7.9446e-11
-108.696	-1.96394e-09	-1.78702e-09	-9.65246e-10	-7.9446e-11
-108.684	-1.9655e-09	-1.78639e-09	-9.64309e-10	-8.0071e-11
-108.672	-1.96706e-09	-1.78483e-09	-9.64621e-10	-8.0384e-11
-108.66	-1.96738e-09	-1.78546e-09	-9.64309e-10	-8.1322e-11
-108.648	-1.96738e-09	-1.78608e-09	-9.65246e-10	-8.1634e-11
-108.636	-1.96613e-09	-1.78733e-09	-9.65246e-10	-8.1634e-11
-108.624	-1.96425e-09	-1.78827e-09	-9.66497e-10	-7.9759e-11
-108.612	-1.96269e-09	-1.78889e-09	-9.66809e-10	-7.8509e-11
-108.6	-1.96019e-09	-1.78952e-09	-9.67122e-10	-7.6946e-11
-108.588	-1.958e-09	-1.79014e-09	-9.68372e-10	-7.7258e-11
-108.576	-1.95644e-09	-1.79014e-09	-9.68372e-10	-7.6946e-11
-108.564	-1.95456e-09	-1.79171e-09	-9.6931e-10	-7.7571e-11
-108.552	-1.95456e-09	-1.79264e-09	-9.69622e-10	-7.8509e-11
-108.54	-1.95394e-09	-1.79327e-09	-9.71185e-10	-7.8196e-11
-108.528	-1.95425e-09	-1.79327e-09	-9.70248e-10	-7.7883e-11
-108.516	-1.95394e-09	-1.79233e-09	-9.68997e-10	-7.8509e-11
-108.504	-1.95487e-09	-1.79202e-09	-9.68685e-10	-7.8196e-11
-108.492	-1.95456e-09	-1.79108e-09	-9.6806e-10	-7.8509e-11
-108.48	-1.95425e-09	-1.79046e-09	-9.67747e-10	-7.8509e-11
-108.468	-1.95331e-09	-1.79139e-09	-9.68372e-10	-7.9134e-11
-108.456	-1.95331e-09	-1.79171e-09	-9.68372e-10	-7.9759e-11
-108.444	-1.95144e-09	-1.79202e-09	-9.6806e-10	-7.9446e-11
-108.432	-1.9505e-09	-1.79171e-09	-9.6931e-10	-7.9759e-11
-108.42	-1.94893e-09	-1.79171e-09	-9.68997e-10	-8.1009e-11
-108.408	-1.94768e-09	-1.79171e-09	-9.68997e-10	-8.1947e-11
-108.396	-1.94675e-09	-1.79014e-09	-9.68685e-10	-8.226e-11
-108.384	-1.94581e-09	-1.79014e-09	-9.67122e-10	-8.2572e-11
-108.372	-1.9455e-09	-1.78921e-09	-9.65559e-10	-8.226e-11
-108.36	-1.94518e-09	-1.78952e-09	-9.63683e-10	-8.2572e-11
-108.348	-1.94487e-09	-1.78983e-09	-9.63058e-10	-8.2572e-11
-108.336	-1.94362e-09	-1.79046e-09	-9.61808e-10	-8.2885e-11
-108.324	-1.94393e-09	-1.79139e-09	-9.61495e-10	-8.2572e-11
-108.312	-1.94393e-09	-1.79233e-09	-9.6212e-10	-8.1947e-11
-108.3	-1.943e-09	-1.79327e-09	-9.61495e-10	-8.1634e-11
-108.288	-1.94362e-09	-1.79421e-09	-9.62746e-10	-8.1009e-11
-108.276	-1.94362e-09	-1.79546e-09	-9.63683e-10	-8.1009e-11
-108.264	-1.94393e-09	-1.79421e-09	-9.64934e-10	-7.9446e-11
-108.252	-1.94518e-09	-1.79452e-09	-9.66184e-10	-7.9134e-11
-108.24	-1.94487e-09	-1.79421e-09	-9.65871e-10	-7.7883e-11
-108.228	-1.9455e-09	-1.79452e-09	-9.66809e-10	-7.6633e-11
-108.216	-1.94425e-09	-1.79421e-09	-9.66497e-10	-7.6008e-11
-108.204	-1.943e-09	-1.7939e-09	-9.65871e-10	-7.4758e-11
-108.192	-1.94175e-09	-1.79327e-09	-9.65246e-10	-7.4445e-11
-108.18	-1.94143e-09	-1.79296e-09	-9.64309e-10	-7.382e-11
-108.168	-1.94112e-09	-1.79327e-09	-9.65246e-10	-7.382e-11
-108.156	-1.94206e-09	-1.79264e-09	-9.65246e-10	-7.3507e-11
-108.144	-1.94268e-09	-1.79264e-09	-9.65871e-10	-7.2257e-11
-108.132	-1.94393e-09	-1.79233e-09	-9.6806e-10	-7.2257e-11
-108.12	-1.94487e-09	-1.79202e-09	-9.68372e-10	-7.1632e-11
-108.108	-1.94706e-09	-1.79202e-09	-9.69622e-10	-7.1319e-11
-108.096	-1.94831e-09	-1.79139e-09	-9.7056e-10	-7.2257e-11
-108.084	-1.94893e-09	-1.79046e-09	-9.70248e-10	-7.3507e-11
-108.072	-1.94893e-09	-1.78858e-09	-9.68997e-10	-7.4132e-11
-108.06	-1.948e-09	-1.78952e-09	-9.68372e-10	-7.3507e-11
-108.048	-1.94518e-09	-1.78827e-09	-9.67122e-10	-7.2882e-11
-108.036	-1.94206e-09	-1.78733e-09	-9.65246e-10	-7.1632e-11
-108.024	-1.93956e-09	-1.78764e-09	-9.65559e-10	-6.8506e-11
-108.012	-1.93799e-09	-1.78733e-09	-9.64934e-10	-6.5068e-11
-108	-1.93737e-09	-1.78764e-09	-9.65246e-10	-6.2567e-11
-107.988	-1.93768e-09	-1.78827e-09	-9.64621e-10	-6.1004e-11
-107.976	-1.93831e-09	-1.78921e-09	-9.65559e-10	-6.1629e-11
-107.964	-1.93987e-09	-1.78921e-09	-9.65559e-10	-6.1629e-11
-107.952	-1.94206e-09	-1.78952e-09	-9.65559e-10	-6.288e-11
-107.94	-1.94425e-09	-1.78858e-09	-9.67122e-10	-6.4442e-11
-107.928	-1.94425e-09	-1.78796e-09	-9.6806e-10	-6.6005e-11
-107.916	-1.94487e-09	-1.78514e-09	-9.69622e-10	-6.7256e-11
-107.904	-1.94393e-09	-1.78389e-09	-9.69935e-10	-6.8193e-11
-107.892	-1.94268e-09	-1.78264e-09	-9.69935e-10	-6.8819e-11
-107.88	-1.94175e-09	-1.78077e-09	-9.68997e-10	-7.0069e-11
-107.868	-1.94206e-09	-1.78045e-09	-9.68685e-10	-7.1944e-11
-107.856	-1.94206e-09	-1.7817e-09	-9.68685e-10	-7.382e-11
-107.844	-1.943e-09	-1.78264e-09	-9.6806e-10	-7.507e-11
-107.832	-1.94362e-09	-1.78295e-09	-9.67122e-10	-7.632e-11
-107.82	-1.94518e-09	-1.78514e-09	-9.66497e-10	-7.6633e-11
-107.808	-1.94706e-09	-1.78639e-09	-9.65246e-10	-7.7258e-11
-107.796	-1.94862e-09	-1.78671e-09	-9.63371e-10	-7.8196e-11
-107.784	-1.94987e-09	-1.78702e-09	-9.61495e-10	-7.7571e-11
-107.772	-1.95081e-09	-1.78608e-09	-9.60558e-10	-7.8509e-11
-107.76	-1.94987e-09	-1.78546e-09	-9.58369e-10	-7.8509e-11
-107.748	-1.94956e-09	-1.78577e-09	-9.58057e-10	-7.7883e-11
-107.736	-1.94831e-09	-1.78577e-09	-9.58369e-10	-7.7883e-11
-107.724	-1.948e-09	-1.78546e-09	-9.58369e-10	-7.6633e-11
-107.712	-1.94737e-09	-1.78702e-09	-9.58995e-10	-7.4445e-11
-107.7	-1.94581e-09	-1.78827e-09	-9.58995e-10	-7.3507e-11
-107.688	-1.94487e-09	-1.78889e-09	-9.5962e-10	-7.2882e-11
-107.676	-1.94393e-09	-1.78983e-09	-9.59307e-10	-7.1319e-11
-107.664	-1.94425e-09	-1.79171e-09	-9.59307e-10	-6.9444e-11
-107.652	-1.94425e-09	-1.79202e-09	-9.59932e-10	-6.9444e-11
-107.64	-1.94456e-09	-1.79139e-09	-9.59932e-10	-6.9444e-11
-107.628	-1.94456e-09	-1.78952e-09	-9.59307e-10	-7.0694e-11
-107.616	-1.94456e-09	-1.78733e-09	-9.58057e-10	-7.2257e-11
-107.604	-1.94393e-09	-1.78358e-09	-9.57119e-10	-7.3507e-11
-107.592	-1.94362e-09	-1.78045e-09	-9.56494e-10	-7.4132e-11
-107.58	-1.94425e-09	-1.77889e-09	-9.55556e-10	-7.4758e-11
-107.568	-1.94456e-09	-1.77795e-09	-9.55244e-10	-7.4445e-11
-107.556	-1.94456e-09	-1.77764e-09	-9.54619e-10	-7.3195e-11
-107.544	-1.94518e-09	-1.77639e-09	-9.55556e-10	-7.2882e-11
-107.532	-1.94518e-09	-1.77514e-09	-9.55244e-10	-7.257e-11
-107.52	-1.94425e-09	-1.77452e-09	-9.55244e-10	-7.4132e-11
-107.508	-1.94331e-09	-1.77483e-09	-9.56181e-10	-7.6946e-11
-107.496	-1.94206e-09	-1.77483e-09	-9.56807e-10	-8.0071e-11
-107.484	-1.94175e-09	-1.77545e-09	-9.57432e-10	-8.351e-11
-107.472	-1.94206e-09	-1.77702e-09	-9.57744e-10	-8.476e-11
-107.46	-1.94393e-09	-1.77702e-09	-9.57744e-10	-8.5073e-11
-107.448	-1.94612e-09	-1.77702e-09	-9.57119e-10	-8.4448e-11
-107.436	-1.94893e-09	-1.77483e-09	-9.56494e-10	-8.1322e-11
-107.424	-1.9505e-09	-1.77264e-09	-9.57119e-10	-7.8196e-11
-107.412	-1.95175e-09	-1.77108e-09	-9.57119e-10	-7.5695e-11
-107.4	-1.95144e-09	-1.76983e-09	-9.58682e-10	-7.3507e-11
-107.388	-1.94987e-09	-1.7692e-09	-9.5962e-10	-7.257e-11
-107.376	-1.94925e-09	-1.76826e-09	-9.59932e-10	-7.257e-11
-107.364	-1.94737e-09	-1.76764e-09	-9.5962e-10	-7.2882e-11
-107.352	-1.9455e-09	-1.76733e-09	-9.58682e-10	-7.4758e-11
-107.34	-1.94425e-09	-1.7667e-09	-9.58682e-10	-7.6633e-11
-107.328	-1.94487e-09	-1.7667e-09	-9.57432e-10	-7.8509e-11
-107.316	-1.94518e-09	-1.76701e-09	-9.57119e-10	-8.0071e-11
-107.304	-1.94643e-09	-1.76639e-09	-9.56807e-10	-8.0384e-11
-107.292	-1.94737e-09	-1.76764e-09	-9.56494e-10	-8.0697e-11
-107.28	-1.94768e-09	-1.76795e-09	-9.56181e-10	-8.0071e-11
-107.268	-1.94768e-09	-1.76826e-09	-9.55244e-10	-7.9134e-11
-107.256	-1.94768e-09	-1.76764e-09	-9.55556e-10	-7.8509e-11
-107.244	-1.94706e-09	-1.76701e-09	-9.55244e-10	-7.7883e-11
-107.232	-1.9455e-09	-1.76451e-09	-9.55244e-10	-7.8509e-11
-107.22	-1.94425e-09	-1.76201e-09	-9.55244e-10	-7.8196e-11
-107.208	-1.943e-09	-1.7592e-09	-9.53368e-10	-7.8196e-11
-107.196	-1.94268e-09	-1.75701e-09	-9.51493e-10	-7.8196e-11
-107.184	-1.94175e-09	-1.75326e-09	-9.48992e-10	-7.7883e-11
-107.172	-1.94237e-09	-1.75232e-09	-9.46804e-10	-7.7258e-11
-107.16	-1.94237e-09	-1.75076e-09	-9.45866e-10	-7.6946e-11
-107.148	-1.94268e-09	-1.75138e-09	-9.45241e-10	-7.632e-11
-107.136	-1.94206e-09	-1.75263e-09	-9.44929e-10	-7.6008e-11
-107.124	-1.94175e-09	-1.75451e-09	-9.47117e-10	-7.6633e-11
-107.112	-1.94175e-09	-1.75732e-09	-9.48367e-10	-7.7258e-11
-107.1	-1.94143e-09	-1.75857e-09	-9.4868e-10	-7.6946e-11
-107.088	-1.94143e-09	-1.76045e-09	-9.48992e-10	-7.632e-11
-107.076	-1.94268e-09	-1.76107e-09	-9.48367e-10	-7.7258e-11
-107.064	-1.94331e-09	-1.76232e-09	-9.47742e-10	-7.7571e-11
-107.052	-1.94425e-09	-1.76295e-09	-9.47117e-10	-7.6633e-11
-107.04	-1.94362e-09	-1.76326e-09	-9.45866e-10	-7.7258e-11
-107.028	-1.94362e-09	-1.76232e-09	-9.46179e-10	-7.7883e-11
-107.016	-1.94362e-09	-1.76107e-09	-9.44929e-10	-7.7883e-11
-107.004	-1.943e-09	-1.76014e-09	-9.43678e-10	-7.8196e-11
-106.992	-1.943e-09	-1.75951e-09	-9.43366e-10	-7.8509e-11
-106.98	-1.94331e-09	-1.76076e-09	-9.43053e-10	-7.6633e-11
-106.968	-1.94331e-09	-1.76139e-09	-9.42741e-10	-7.6946e-11
-106.956	-1.94143e-09	-1.7617e-09	-9.43053e-10	-7.507e-11
-106.944	-1.94018e-09	-1.76139e-09	-9.44303e-10	-7.3507e-11
-106.932	-1.93862e-09	-1.76107e-09	-9.44616e-10	-7.2257e-11
-106.92	-1.93643e-09	-1.76076e-09	-9.44929e-10	-7.2882e-11
-106.908	-1.93487e-09	-1.75982e-09	-9.45241e-10	-7.3507e-11
-106.896	-1.93518e-09	-1.75764e-09	-9.45554e-10	-7.507e-11
-106.884	-1.93674e-09	-1.75701e-09	-9.47117e-10	-7.6946e-11
-106.872	-1.93862e-09	-1.75514e-09	-9.47429e-10	-7.8509e-11
-106.86	-1.94112e-09	-1.75389e-09	-9.47117e-10	-8.0071e-11
-106.848	-1.94268e-09	-1.75389e-09	-9.47117e-10	-8.0071e-11
-106.836	-1.94487e-09	-1.75514e-09	-9.45866e-10	-8.0384e-11
-106.824	-1.94675e-09	-1.7567e-09	-9.45241e-10	-8.1322e-11
-106.812	-1.94956e-09	-1.75701e-09	-9.44616e-10	-8.1009e-11
-106.8	-1.95112e-09	-1.75857e-09	-9.45554e-10	-8.0071e-11
-106.788	-1.95269e-09	-1.75826e-09	-9.45554e-10	-7.9446e-11
-106.776	-1.95362e-09	-1.75732e-09	-9.44929e-10	-7.7883e-11
-106.764	-1.95394e-09	-1.75607e-09	-9.45866e-10	-7.4445e-11
-106.752	-1.95394e-09	-1.75482e-09	-9.45866e-10	-7.2257e-11
-106.74	-1.95237e-09	-1.75326e-09	-9.45241e-10	-7.1007e-11
-106.728	-1.95112e-09	-1.75326e-09	-9.45866e-10	-6.9756e-11
-106.716	-1.95019e-09	-1.75263e-09	-9.46179e-10	-7.0069e-11
-106.704	-1.95019e-09	-1.75326e-09	-9.46179e-10	-7.1007e-11
-106.692	-1.94987e-09	-1.75389e-09	-9.45241e-10	-7.1007e-11
-106.68	-1.95019e-09	-1.75514e-09	-9.45554e-10	-7.1632e-11
-106.668	-1.9505e-09	-1.75639e-09	-9.44929e-10	-7.1319e-11
-106.656	-1.94925e-09	-1.7567e-09	-9.44929e-10	-7.0381e-11
-106.644	-1.948e-09	-1.7567e-09	-9.45241e-10	-7.0381e-11
-106.632	-1.94737e-09	-1.7567e-09	-9.44616e-10	-7.0381e-11
-106.62	-1.94487e-09	-1.75639e-09	-9.42741e-10	-6.9756e-11
-106.608	-1.94362e-09	-1.75514e-09	-9.4149e-10	-7.0694e-11
-106.596	-1.94206e-09	-1.75326e-09	-9.39615e-10	-7.0381e-11
-106.584	-1.94081e-09	-1.75201e-09	-9.3899e-10	-6.9756e-11
-106.572	-1.94081e-09	-1.75045e-09	-9.3899e-10	-6.9756e-11
-106.56	-1.94081e-09	-1.75013e-09	-9.39615e-10	-6.8193e-11
-106.548	-1.94018e-09	-1.75013e-09	-9.40865e-10	-6.7881e-11
-106.536	-1.94018e-09	-1.7517e-09	-9.4149e-10	-6.7256e-11
-106.524	-1.93956e-09	-1.75451e-09	-9.42115e-10	-6.7256e-11
-106.512	-1.93831e-09	-1.75639e-09	-9.42428e-10	-6.7256e-11
-106.5	-1.93768e-09	-1.75795e-09	-9.42115e-10	-6.7568e-11
-106.488	-1.93674e-09	-1.75795e-09	-9.42741e-10	-6.7881e-11
-106.476	-1.93674e-09	-1.75826e-09	-9.42741e-10	-6.9444e-11
-106.464	-1.93581e-09	-1.75701e-09	-9.43366e-10	-6.9131e-11
-106.452	-1.93487e-09	-1.75732e-09	-9.44303e-10	-6.9756e-11
-106.44	-1.93456e-09	-1.75514e-09	-9.44929e-10	-6.9756e-11
-106.428	-1.93487e-09	-1.75389e-09	-9.45241e-10	-7.0069e-11
-106.416	-1.93549e-09	-1.75295e-09	-9.45866e-10	-6.9756e-11
-106.404	-1.93549e-09	-1.74982e-09	-9.46179e-10	-7.0069e-11
-106.392	-1.93549e-09	-1.74888e-09	-9.44303e-10	-6.9756e-11
-106.38	-1.93581e-09	-1.74763e-09	-9.43053e-10	-6.9444e-11
-106.368	-1.93393e-09	-1.74701e-09	-9.41803e-10	-6.9444e-11
-106.356	-1.93393e-09	-1.74451e-09	-9.40865e-10	-6.9131e-11
-106.344	-1.93299e-09	-1.74388e-09	-9.4149e-10	-6.8819e-11
-106.332	-1.93362e-09	-1.74388e-09	-9.42428e-10	-6.8506e-11
-106.32	-1.93237e-09	-1.74201e-09	-9.42115e-10	-6.7568e-11
-106.308	-1.93143e-09	-1.74138e-09	-9.43366e-10	-6.8506e-11
-106.296	-1.92955e-09	-1.74201e-09	-9.43366e-10	-7.1007e-11
-106.284	-1.92862e-09	-1.74044e-09	-9.44303e-10	-7.3507e-11
-106.272	-1.92768e-09	-1.74013e-09	-9.43991e-10	-7.507e-11
-106.26	-1.92518e-09	-1.73982e-09	-9.43678e-10	-7.4758e-11
-106.248	-1.92393e-09	-1.74044e-09	-9.43053e-10	-7.2882e-11
-106.236	-1.92362e-09	-1.74076e-09	-9.43053e-10	-7.0694e-11
-106.224	-1.92393e-09	-1.74201e-09	-9.43366e-10	-6.8193e-11
-106.212	-1.92518e-09	-1.74232e-09	-9.43053e-10	-6.413e-11
-106.2	-1.92737e-09	-1.74169e-09	-9.42741e-10	-6.0066e-11
-106.188	-1.92862e-09	-1.74044e-09	-9.43366e-10	-5.7566e-11
-106.176	-1.93018e-09	-1.74013e-09	-9.43053e-10	-5.6315e-11
-106.164	-1.93174e-09	-1.74013e-09	-9.42741e-10	-5.6628e-11
-106.152	-1.93143e-09	-1.74044e-09	-9.42115e-10	-5.7878e-11
-106.14	-1.93206e-09	-1.74138e-09	-9.41803e-10	-6.1004e-11
-106.128	-1.93174e-09	-1.74138e-09	-9.40553e-10	-6.3817e-11
-106.116	-1.93018e-09	-1.74232e-09	-9.3899e-10	-6.7256e-11
-106.104	-1.92768e-09	-1.74294e-09	-9.37114e-10	-7.0381e-11
-106.092	-1.92518e-09	-1.74357e-09	-9.36802e-10	-7.1632e-11
-106.08	-1.92393e-09	-1.74357e-09	-9.36489e-10	-7.2257e-11
-106.068	-1.92205e-09	-1.74576e-09	-9.36489e-10	-7.1944e-11
-106.056	-1.92049e-09	-1.74795e-09	-9.37427e-10	-7.1319e-11
-106.044	-1.91893e-09	-1.75013e-09	-9.38364e-10	-7.0069e-11
-106.032	-1.91893e-09	-1.7517e-09	-9.4024e-10	-7.0381e-11
-106.02	-1.91955e-09	-1.75295e-09	-9.39927e-10	-6.9756e-11
-106.008	-1.91924e-09	-1.75389e-09	-9.4024e-10	-7.1944e-11
-105.996	-1.91955e-09	-1.75451e-09	-9.4149e-10	-7.2882e-11
-105.984	-1.92018e-09	-1.7542e-09	-9.4149e-10	-7.382e-11
-105.972	-1.92018e-09	-1.75389e-09	-9.42428e-10	-7.382e-11
-105.96	-1.92049e-09	-1.75451e-09	-9.42115e-10	-7.382e-11
-105.948	-1.9208e-09	-1.75514e-09	-9.41178e-10	-7.2882e-11
-105.936	-1.92049e-09	-1.75576e-09	-9.4149e-10	-7.1632e-11
-105.924	-1.92112e-09	-1.75545e-09	-9.39927e-10	-6.9756e-11
-105.912	-1.92112e-09	-1.75451e-09	-9.38052e-10	-6.8193e-11
-105.9	-1.92049e-09	-1.75232e-09	-9.36489e-10	-6.6631e-11
-105.888	-1.92018e-09	-1.74982e-09	-9.35551e-10	-6.413e-11
-105.876	-1.9183e-09	-1.74763e-09	-9.36176e-10	-6.3505e-11
-105.864	-1.91768e-09	-1.74607e-09	-9.37114e-10	-6.413e-11
-105.852	-1.91643e-09	-1.74576e-09	-9.38052e-10	-6.4442e-11
-105.84	-1.9158e-09	-1.74513e-09	-9.38052e-10	-6.5068e-11
-105.828	-1.91486e-09	-1.7467e-09	-9.38364e-10	-6.538e-11
-105.816	-1.91393e-09	-1.74545e-09	-9.37427e-10	-6.6005e-11
-105.804	-1.91205e-09	-1.74545e-09	-9.36489e-10	-6.6318e-11
-105.792	-1.90892e-09	-1.74513e-09	-9.34926e-10	-6.4755e-11
-105.78	-1.90705e-09	-1.74638e-09	-9.33676e-10	-6.4442e-11
-105.768	-1.90455e-09	-1.74795e-09	-9.31488e-10	-6.3505e-11
-105.756	-1.9033e-09	-1.74888e-09	-9.29612e-10	-6.2254e-11
-105.744	-1.90142e-09	-1.75045e-09	-9.28987e-10	-6.1317e-11
-105.732	-1.9008e-09	-1.75138e-09	-9.29612e-10	-6.1629e-11
-105.72	-1.90017e-09	-1.75045e-09	-9.3055e-10	-6.1629e-11
-105.708	-1.90017e-09	-1.7492e-09	-9.32113e-10	-6.3505e-11
-105.696	-1.90174e-09	-1.74763e-09	-9.32425e-10	-6.6318e-11
-105.684	-1.9033e-09	-1.74482e-09	-9.32425e-10	-6.8506e-11
-105.672	-1.9058e-09	-1.74326e-09	-9.33363e-10	-7.0069e-11
-105.66	-1.90705e-09	-1.74232e-09	-9.32738e-10	-6.9131e-11
-105.648	-1.90736e-09	-1.74138e-09	-9.31488e-10	-6.6943e-11
-105.636	-1.90767e-09	-1.74169e-09	-9.31175e-10	-6.413e-11
-105.624	-1.9083e-09	-1.74138e-09	-9.32113e-10	-6.0066e-11
-105.612	-1.90736e-09	-1.74076e-09	-9.32425e-10	-5.6315e-11
-105.6	-1.90736e-09	-1.74013e-09	-9.32738e-10	-5.2877e-11
-105.588	-1.90705e-09	-1.73919e-09	-9.32425e-10	-5.0689e-11
-105.576	-1.90611e-09	-1.73794e-09	-9.31175e-10	-5.0689e-11
-105.564	-1.90705e-09	-1.73732e-09	-9.29925e-10	-5.2564e-11
-105.552	-1.9083e-09	-1.73638e-09	-9.28362e-10	-5.3815e-11
-105.54	-1.90892e-09	-1.73482e-09	-9.26799e-10	-5.5378e-11
-105.528	-1.90924e-09	-1.73544e-09	-9.25861e-10	-5.6941e-11
-105.516	-1.91049e-09	-1.73482e-09	-9.25549e-10	-5.8503e-11
-105.504	-1.91017e-09	-1.73513e-09	-9.25236e-10	-6.0066e-11
-105.492	-1.9108e-09	-1.73451e-09	-9.25236e-10	-6.1942e-11
-105.48	-1.91017e-09	-1.73513e-09	-9.25549e-10	-6.2567e-11
-105.468	-1.90861e-09	-1.73638e-09	-9.25236e-10	-6.2567e-11
-105.456	-1.90861e-09	-1.73732e-09	-9.26174e-10	-6.288e-11
-105.444	-1.90861e-09	-1.73857e-09	-9.26799e-10	-6.288e-11
-105.432	-1.90736e-09	-1.74013e-09	-9.26799e-10	-6.3192e-11
-105.42	-1.90736e-09	-1.74013e-09	-9.28674e-10	-6.3505e-11
-105.408	-1.90705e-09	-1.74044e-09	-9.28674e-10	-6.4442e-11
-105.396	-1.90736e-09	-1.73888e-09	-9.29925e-10	-6.538e-11
-105.384	-1.90705e-09	-1.73544e-09	-9.31488e-10	-6.6318e-11
-105.372	-1.90736e-09	-1.73357e-09	-9.31175e-10	-6.6318e-11
-105.36	-1.90705e-09	-1.73294e-09	-9.31488e-10	-6.6631e-11
-105.348	-1.90642e-09	-1.73294e-09	-9.318e-10	-6.5693e-11
-105.336	-1.90517e-09	-1.73419e-09	-9.33051e-10	-6.5068e-11
-105.324	-1.90486e-09	-1.73638e-09	-9.34301e-10	-6.3817e-11
-105.312	-1.90549e-09	-1.73857e-09	-9.34926e-10	-6.413e-11
-105.3	-1.90517e-09	-1.73951e-09	-9.36489e-10	-6.2567e-11
-105.288	-1.9058e-09	-1.74013e-09	-9.36489e-10	-6.1942e-11
-105.276	-1.90674e-09	-1.74013e-09	-9.35864e-10	-6.1004e-11
-105.264	-1.90767e-09	-1.73982e-09	-9.33988e-10	-6.0379e-11
-105.252	-1.90736e-09	-1.74013e-09	-9.32113e-10	-5.9754e-11
-105.24	-1.90705e-09	-1.73857e-09	-9.293e-10	-6.0379e-11
-105.228	-1.90642e-09	-1.73763e-09	-9.27112e-10	-5.9754e-11
-105.216	-1.90549e-09	-1.73669e-09	-9.24611e-10	-6.0379e-11
-105.204	-1.90517e-09	-1.73451e-09	-9.24611e-10	-6.1004e-11
-105.192	-1.90424e-09	-1.73357e-09	-9.24923e-10	-6.1317e-11
-105.18	-1.90424e-09	-1.73325e-09	-9.25549e-10	-6.1629e-11
-105.168	-1.90424e-09	-1.73294e-09	-9.26486e-10	-6.2254e-11
-105.156	-1.90392e-09	-1.73263e-09	-9.28674e-10	-6.2567e-11
-105.144	-1.9033e-09	-1.73138e-09	-9.29612e-10	-6.2567e-11
-105.132	-1.90205e-09	-1.7295e-09	-9.3055e-10	-6.2567e-11
-105.12	-1.89986e-09	-1.72732e-09	-9.31175e-10	-6.3192e-11
-105.108	-1.89955e-09	-1.72544e-09	-9.31175e-10	-6.3817e-11
-105.096	-1.89861e-09	-1.72419e-09	-9.3055e-10	-6.6318e-11
-105.084	-1.90017e-09	-1.72325e-09	-9.29612e-10	-6.7881e-11
-105.072	-1.90142e-09	-1.72388e-09	-9.28049e-10	-6.8506e-11
-105.06	-1.90236e-09	-1.72388e-09	-9.26799e-10	-6.7881e-11
-105.048	-1.90236e-09	-1.72388e-09	-9.25549e-10	-6.6943e-11
-105.036	-1.90205e-09	-1.72575e-09	-9.25549e-10	-6.5068e-11
-105.024	-1.89986e-09	-1.72638e-09	-9.25549e-10	-6.3505e-11
-105.012	-1.8983e-09	-1.72669e-09	-9.27112e-10	-6.1004e-11
-105	-1.8958e-09	-1.72669e-09	-9.28987e-10	-5.9441e-11
-104.988	-1.89361e-09	-1.727e-09	-9.29925e-10	-5.8816e-11
-104.976	-1.89267e-09	-1.72669e-09	-9.30862e-10	-5.9441e-11
-104.964	-1.89392e-09	-1.72669e-09	-9.31175e-10	-5.9441e-11
-104.952	-1.89486e-09	-1.72544e-09	-9.293e-10	-6.0379e-11
-104.94	-1.89892e-09	-1.7245e-09	-9.27737e-10	-6.1317e-11
-104.928	-1.90142e-09	-1.72388e-09	-9.26799e-10	-6.1629e-11
-104.916	-1.90392e-09	-1.72231e-09	-9.26799e-10	-6.2567e-11
-104.904	-1.90674e-09	-1.72169e-09	-9.26799e-10	-6.288e-11
-104.892	-1.90924e-09	-1.72138e-09	-9.27424e-10	-6.2567e-11
-104.88	-1.9108e-09	-1.72325e-09	-9.28674e-10	-6.0066e-11
-104.868	-1.91299e-09	-1.72388e-09	-9.28674e-10	-6.0066e-11
-104.856	-1.9133e-09	-1.72419e-09	-9.28674e-10	-5.9754e-11
-104.844	-1.9133e-09	-1.72544e-09	-9.27737e-10	-5.9754e-11
-104.832	-1.91268e-09	-1.72638e-09	-9.27424e-10	-5.9754e-11
-104.82	-1.90861e-09	-1.72544e-09	-9.27112e-10	-6.0066e-11
-104.808	-1.90517e-09	-1.72575e-09	-9.27737e-10	-6.1004e-11
-104.796	-1.90142e-09	-1.7245e-09	-9.28362e-10	-6.1629e-11
-104.784	-1.89892e-09	-1.72356e-09	-9.293e-10	-6.1942e-11
-104.772	-1.8958e-09	-1.72419e-09	-9.28987e-10	-6.288e-11
-104.76	-1.89455e-09	-1.72419e-09	-9.29612e-10	-6.3817e-11
-104.748	-1.89392e-09	-1.72607e-09	-9.29612e-10	-6.3192e-11
-104.736	-1.89392e-09	-1.72857e-09	-9.293e-10	-6.4755e-11
-104.724	-1.89517e-09	-1.73075e-09	-9.3055e-10	-6.538e-11
-104.712	-1.89611e-09	-1.73263e-09	-9.31175e-10	-6.6631e-11
-104.7	-1.89861e-09	-1.73357e-09	-9.32738e-10	-6.6631e-11
-104.688	-1.89986e-09	-1.73325e-09	-9.33051e-10	-6.6318e-11
-104.676	-1.90048e-09	-1.73232e-09	-9.33676e-10	-6.6943e-11
-104.664	-1.89986e-09	-1.73169e-09	-9.35864e-10	-6.6005e-11
-104.652	-1.89955e-09	-1.73013e-09	-9.36802e-10	-6.6005e-11
-104.64	-1.89986e-09	-1.72857e-09	-9.37114e-10	-6.5068e-11
-104.628	-1.9008e-09	-1.727e-09	-9.38052e-10	-6.4442e-11
-104.616	-1.89986e-09	-1.7245e-09	-9.3899e-10	-6.413e-11
-104.604	-1.89986e-09	-1.72263e-09	-9.39615e-10	-6.4442e-11
-104.592	-1.89955e-09	-1.72013e-09	-9.3899e-10	-6.3817e-11
-104.58	-1.89986e-09	-1.71919e-09	-9.37114e-10	-6.3505e-11
-104.568	-1.90017e-09	-1.71919e-09	-9.34613e-10	-6.3505e-11
-104.556	-1.89955e-09	-1.71763e-09	-9.33051e-10	-6.3505e-11
-104.544	-1.89861e-09	-1.71825e-09	-9.32113e-10	-6.288e-11
-104.532	-1.89673e-09	-1.71825e-09	-9.32425e-10	-6.288e-11
-104.52	-1.8958e-09	-1.71888e-09	-9.33363e-10	-6.3817e-11
-104.508	-1.89455e-09	-1.71981e-09	-9.33676e-10	-6.3192e-11
-104.496	-1.8933e-09	-1.72138e-09	-9.33676e-10	-6.5068e-11
-104.484	-1.89298e-09	-1.72169e-09	-9.34301e-10	-6.538e-11
-104.472	-1.89267e-09	-1.72263e-09	-9.35551e-10	-6.6631e-11
-104.46	-1.8933e-09	-1.72388e-09	-9.36489e-10	-6.6318e-11
-104.448	-1.89298e-09	-1.72513e-09	-9.38364e-10	-6.7568e-11
-104.436	-1.8933e-09	-1.72638e-09	-9.3899e-10	-6.6943e-11
-104.424	-1.89205e-09	-1.72544e-09	-9.39615e-10	-6.6318e-11
-104.412	-1.89017e-09	-1.72544e-09	-9.39302e-10	-6.4755e-11
-104.4	-1.88892e-09	-1.72388e-09	-9.39615e-10	-6.413e-11
-104.388	-1.88704e-09	-1.72294e-09	-9.38364e-10	-6.3505e-11
-104.376	-1.88642e-09	-1.72138e-09	-9.37114e-10	-6.3505e-11
-104.364	-1.88548e-09	-1.72044e-09	-9.36489e-10	-6.3192e-11
-104.352	-1.88579e-09	-1.71856e-09	-9.36489e-10	-6.288e-11
-104.34	-1.88673e-09	-1.71794e-09	-9.36802e-10	-6.3505e-11
-104.328	-1.88642e-09	-1.71825e-09	-9.36176e-10	-6.2254e-11
-104.316	-1.88798e-09	-1.71731e-09	-9.34926e-10	-6.1317e-11
-104.304	-1.88798e-09	-1.71763e-09	-9.33363e-10	-6.1317e-11
-104.292	-1.88798e-09	-1.71794e-09	-9.32425e-10	-6.1629e-11
-104.28	-1.88767e-09	-1.71763e-09	-9.32113e-10	-6.1942e-11
-104.268	-1.88798e-09	-1.71763e-09	-9.32113e-10	-6.2567e-11
-104.256	-1.88861e-09	-1.71669e-09	-9.318e-10	-6.288e-11
-104.244	-1.88861e-09	-1.71669e-09	-9.32113e-10	-6.3192e-11
-104.232	-1.88954e-09	-1.71513e-09	-9.318e-10	-6.413e-11
-104.22	-1.88892e-09	-1.71387e-09	-9.32113e-10	-6.3505e-11
-104.208	-1.88798e-09	-1.71294e-09	-9.32113e-10	-6.4442e-11
-104.196	-1.88673e-09	-1.71231e-09	-9.32738e-10	-6.538e-11
-104.184	-1.88517e-09	-1.71169e-09	-9.32738e-10	-6.6005e-11
-104.172	-1.88298e-09	-1.71075e-09	-9.33363e-10	-6.6943e-11
-104.16	-1.88111e-09	-1.71044e-09	-9.32113e-10	-6.6631e-11
-104.148	-1.8786e-09	-1.71012e-09	-9.30862e-10	-6.6943e-11
-104.136	-1.87798e-09	-1.71044e-09	-9.29612e-10	-6.6318e-11
-104.124	-1.87642e-09	-1.71012e-09	-9.28049e-10	-6.4755e-11
-104.112	-1.87485e-09	-1.7095e-09	-9.27424e-10	-6.5068e-11
-104.1	-1.87423e-09	-1.7095e-09	-9.26486e-10	-6.413e-11
-104.088	-1.87329e-09	-1.70981e-09	-9.25861e-10	-6.4755e-11
-104.076	-1.87267e-09	-1.71075e-09	-9.26174e-10	-6.538e-11
-104.064	-1.87454e-09	-1.712e-09	-9.24298e-10	-6.6318e-11
-104.052	-1.87548e-09	-1.71325e-09	-9.24611e-10	-6.7256e-11
-104.04	-1.87767e-09	-1.7145e-09	-9.26486e-10	-6.7881e-11
-104.028	-1.87954e-09	-1.71544e-09	-9.27737e-10	-6.6005e-11
-104.016	-1.87985e-09	-1.71544e-09	-9.28674e-10	-6.4442e-11
-104.004	-1.88017e-09	-1.71575e-09	-9.293e-10	-6.2254e-11
-103.992	-1.87985e-09	-1.71575e-09	-9.30237e-10	-6.1317e-11
-103.98	-1.88048e-09	-1.71513e-09	-9.3055e-10	-6.0379e-11
-103.968	-1.87985e-09	-1.71481e-09	-9.293e-10	-6.0692e-11
-103.956	-1.87954e-09	-1.71419e-09	-9.28987e-10	-6.2567e-11
-103.944	-1.87985e-09	-1.71387e-09	-9.27424e-10	-6.3505e-11
-103.932	-1.87923e-09	-1.71387e-09	-9.26174e-10	-6.5068e-11
-103.92	-1.87985e-09	-1.71231e-09	-9.25861e-10	-6.6631e-11
-103.908	-1.87985e-09	-1.71137e-09	-9.25861e-10	-6.7881e-11
-103.896	-1.88048e-09	-1.71044e-09	-9.27424e-10	-6.9444e-11
-103.884	-1.88111e-09	-1.70981e-09	-9.28049e-10	-7.0381e-11
-103.872	-1.88048e-09	-1.70981e-09	-9.27424e-10	-7.1632e-11
-103.86	-1.87985e-09	-1.70856e-09	-9.25549e-10	-7.1632e-11
-103.848	-1.87923e-09	-1.70856e-09	-9.22423e-10	-7.1319e-11
-103.836	-1.87798e-09	-1.70981e-09	-9.2086e-10	-7.0069e-11
-103.824	-1.87642e-09	-1.71012e-09	-9.1961e-10	-6.9131e-11
-103.812	-1.87642e-09	-1.71294e-09	-9.18359e-10	-6.8506e-11
-103.8	-1.87423e-09	-1.71356e-09	-9.17734e-10	-6.7881e-11
-103.788	-1.87298e-09	-1.7145e-09	-9.17734e-10	-6.7568e-11
-103.776	-1.87173e-09	-1.7145e-09	-9.18672e-10	-6.7881e-11
-103.764	-1.87079e-09	-1.7145e-09	-9.20235e-10	-6.7881e-11
-103.752	-1.87142e-09	-1.71325e-09	-9.22735e-10	-6.7881e-11
-103.74	-1.87173e-09	-1.71262e-09	-9.25236e-10	-6.7568e-11
-103.728	-1.87267e-09	-1.71137e-09	-9.26486e-10	-6.8506e-11
-103.716	-1.87392e-09	-1.70981e-09	-9.28674e-10	-6.7568e-11
-103.704	-1.87517e-09	-1.70981e-09	-9.30237e-10	-6.7881e-11
-103.692	-1.87517e-09	-1.7095e-09	-9.30237e-10	-6.7568e-11
-103.68	-1.87485e-09	-1.70919e-09	-9.30237e-10	-6.7256e-11
-103.668	-1.87517e-09	-1.71075e-09	-9.293e-10	-6.6318e-11
-103.656	-1.87517e-09	-1.71262e-09	-9.28987e-10	-6.4755e-11
-103.644	-1.87548e-09	-1.71387e-09	-9.27112e-10	-6.4442e-11
-103.632	-1.87423e-09	-1.71419e-09	-9.25549e-10	-6.3192e-11
-103.62	-1.8736e-09	-1.71481e-09	-9.23986e-10	-6.3192e-11
-103.608	-1.87267e-09	-1.71419e-09	-9.22423e-10	-6.3192e-11
-103.596	-1.87173e-09	-1.71262e-09	-9.21485e-10	-6.3192e-11
-103.584	-1.87204e-09	-1.71075e-09	-9.21173e-10	-6.3192e-11
-103.572	-1.87204e-09	-1.71075e-09	-9.21485e-10	-6.3192e-11
-103.56	-1.87204e-09	-1.71137e-09	-9.21485e-10	-6.3192e-11
-103.548	-1.87204e-09	-1.712e-09	-9.21485e-10	-6.288e-11
-103.536	-1.87048e-09	-1.712e-09	-9.21485e-10	-6.1629e-11
-103.524	-1.86985e-09	-1.712e-09	-9.22735e-10	-6.1317e-11
-103.512	-1.86829e-09	-1.71387e-09	-9.23361e-10	-5.9754e-11
-103.5	-1.86641e-09	-1.71356e-09	-9.24923e-10	-5.8816e-11
-103.488	-1.86485e-09	-1.7145e-09	-9.26174e-10	-5.9441e-11
-103.476	-1.86423e-09	-1.71513e-09	-9.28674e-10	-5.9441e-11
-103.464	-1.86516e-09	-1.71638e-09	-9.29925e-10	-5.9129e-11
-103.452	-1.86454e-09	-1.71669e-09	-9.30237e-10	-5.9129e-11
-103.44	-1.86516e-09	-1.71856e-09	-9.29925e-10	-5.9441e-11
-103.428	-1.86454e-09	-1.71888e-09	-9.28987e-10	-5.9441e-11
-103.416	-1.86266e-09	-1.71794e-09	-9.27112e-10	-5.9441e-11
-103.404	-1.86079e-09	-1.71669e-09	-9.24611e-10	-6.0379e-11
-103.392	-1.85891e-09	-1.71513e-09	-9.2211e-10	-6.1317e-11
-103.38	-1.8586e-09	-1.71294e-09	-9.19922e-10	-6.2567e-11
-103.368	-1.85829e-09	-1.71231e-09	-9.18984e-10	-6.413e-11
-103.356	-1.85985e-09	-1.71231e-09	-9.20235e-10	-6.4755e-11
-103.344	-1.86204e-09	-1.71231e-09	-9.21173e-10	-6.4755e-11
-103.332	-1.86329e-09	-1.71262e-09	-9.22735e-10	-6.4442e-11
-103.32	-1.86548e-09	-1.71356e-09	-9.23048e-10	-6.413e-11
-103.308	-1.86548e-09	-1.7145e-09	-9.23673e-10	-6.413e-11
-103.296	-1.86735e-09	-1.71419e-09	-9.24923e-10	-6.413e-11
-103.284	-1.86829e-09	-1.71387e-09	-9.24611e-10	-6.413e-11
-103.272	-1.86766e-09	-1.71262e-09	-9.25236e-10	-6.3817e-11
-103.26	-1.86766e-09	-1.71137e-09	-9.24611e-10	-6.3505e-11
-103.248	-1.86766e-09	-1.712e-09	-9.24611e-10	-6.3192e-11
-103.236	-1.86766e-09	-1.71231e-09	-9.23361e-10	-6.3192e-11
-103.224	-1.86766e-09	-1.71294e-09	-9.2211e-10	-6.288e-11
-103.212	-1.86704e-09	-1.71294e-09	-9.21173e-10	-6.1942e-11
-103.2	-1.86766e-09	-1.71294e-09	-9.2086e-10	-6.0379e-11
-103.188	-1.86735e-09	-1.712e-09	-9.21485e-10	-6.1629e-11
-103.176	-1.86798e-09	-1.71075e-09	-9.2211e-10	-6.1629e-11
-103.164	-1.86829e-09	-1.7095e-09	-9.23048e-10	-6.1942e-11
-103.152	-1.86798e-09	-1.70762e-09	-9.23673e-10	-6.2254e-11
-103.14	-1.86829e-09	-1.70669e-09	-9.23048e-10	-6.1942e-11
-103.128	-1.86829e-09	-1.70575e-09	-9.21798e-10	-6.1317e-11
-103.116	-1.86829e-09	-1.70481e-09	-9.1961e-10	-6.1317e-11
-103.104	-1.86798e-09	-1.70512e-09	-9.17734e-10	-6.1004e-11
-103.092	-1.86829e-09	-1.70512e-09	-9.16796e-10	-6.1004e-11
-103.08	-1.86766e-09	-1.70637e-09	-9.15546e-10	-6.2254e-11
-103.068	-1.86579e-09	-1.70825e-09	-9.13671e-10	-6.1942e-11
-103.056	-1.86485e-09	-1.70794e-09	-9.13358e-10	-6.2254e-11
-103.044	-1.86391e-09	-1.70887e-09	-9.1242e-10	-6.288e-11
-103.032	-1.86204e-09	-1.70856e-09	-9.11483e-10	-6.2254e-11
-103.02	-1.86016e-09	-1.70856e-09	-9.10545e-10	-6.288e-11
-103.008	-1.85891e-09	-1.70762e-09	-9.10232e-10	-6.2567e-11
-102.996	-1.85735e-09	-1.70637e-09	-9.09607e-10	-6.2254e-11
-102.984	-1.85735e-09	-1.70481e-09	-9.0992e-10	-6.2254e-11
-102.972	-1.85829e-09	-1.70387e-09	-9.10232e-10	-6.1317e-11
-102.96	-1.85891e-09	-1.70293e-09	-9.11483e-10	-6.2254e-11
-102.948	-1.85766e-09	-1.70325e-09	-9.1242e-10	-6.1629e-11
-102.936	-1.85672e-09	-1.70387e-09	-9.13671e-10	-6.1004e-11
-102.924	-1.85516e-09	-1.70481e-09	-9.13358e-10	-6.2254e-11
-102.912	-1.85297e-09	-1.70606e-09	-9.13671e-10	-6.2254e-11
-102.9	-1.84985e-09	-1.70731e-09	-9.13358e-10	-6.2254e-11
-102.888	-1.84922e-09	-1.70825e-09	-9.13358e-10	-6.0066e-11
-102.876	-1.84797e-09	-1.707e-09	-9.12733e-10	-5.9441e-11
-102.864	-1.84828e-09	-1.70731e-09	-9.11795e-10	-5.7878e-11
-102.852	-1.84922e-09	-1.70637e-09	-9.10545e-10	-5.6628e-11
-102.84	-1.85141e-09	-1.70544e-09	-9.08669e-10	-5.5065e-11
-102.828	-1.85297e-09	-1.70512e-09	-9.05231e-10	-5.444e-11
-102.816	-1.85422e-09	-1.70387e-09	-9.03981e-10	-5.4752e-11
-102.804	-1.85485e-09	-1.702e-09	-9.03356e-10	-5.5065e-11
-102.792	-1.85579e-09	-1.70075e-09	-9.03981e-10	-5.6628e-11
-102.78	-1.85641e-09	-1.70043e-09	-9.03668e-10	-5.7878e-11
-102.768	-1.85704e-09	-1.70075e-09	-9.03668e-10	-5.8191e-11
-102.756	-1.85735e-09	-1.70012e-09	-9.03981e-10	-5.9129e-11
-102.744	-1.85735e-09	-1.6995e-09	-9.03043e-10	-5.9441e-11
-102.732	-1.85579e-09	-1.69856e-09	-9.01793e-10	-5.8816e-11
-102.72	-1.85454e-09	-1.697e-09	-8.99292e-10	-5.8191e-11
-102.708	-1.85329e-09	-1.69512e-09	-8.98354e-10	-5.7253e-11
-102.696	-1.85172e-09	-1.69356e-09	-8.97729e-10	-5.6628e-11
-102.684	-1.85141e-09	-1.69293e-09	-8.96479e-10	-5.6003e-11
-102.672	-1.85078e-09	-1.69387e-09	-8.94916e-10	-5.5378e-11
-102.66	-1.84828e-09	-1.69356e-09	-8.94603e-10	-5.3815e-11
-102.648	-1.84703e-09	-1.69606e-09	-8.93978e-10	-5.2877e-11
-102.636	-1.84547e-09	-1.6995e-09	-8.94291e-10	-5.1627e-11
-102.624	-1.84422e-09	-1.70137e-09	-8.94603e-10	-4.9751e-11
-102.612	-1.8436e-09	-1.70262e-09	-8.96479e-10	-4.9751e-11
-102.6	-1.84235e-09	-1.70418e-09	-8.98667e-10	-5.0064e-11
-102.588	-1.84141e-09	-1.7045e-09	-8.99917e-10	-5.1314e-11
-102.576	-1.84172e-09	-1.70418e-09	-9.01167e-10	-5.319e-11
-102.564	-1.84141e-09	-1.70387e-09	-9.01167e-10	-5.4752e-11
-102.552	-1.84141e-09	-1.70325e-09	-9.03043e-10	-5.6315e-11
-102.54	-1.84047e-09	-1.70325e-09	-9.03043e-10	-5.7253e-11
-102.528	-1.84047e-09	-1.70262e-09	-9.03668e-10	-5.7878e-11
-102.516	-1.84047e-09	-1.70168e-09	-9.03356e-10	-5.8816e-11
-102.504	-1.83984e-09	-1.70043e-09	-9.0273e-10	-5.9441e-11
-102.492	-1.84016e-09	-1.69887e-09	-9.0273e-10	-5.7878e-11
-102.48	-1.84016e-09	-1.69825e-09	-9.01793e-10	-5.7878e-11
-102.468	-1.83859e-09	-1.69731e-09	-9.0273e-10	-5.6628e-11
-102.456	-1.83797e-09	-1.69637e-09	-9.03043e-10	-5.5378e-11
-102.444	-1.83672e-09	-1.697e-09	-9.03981e-10	-5.444e-11
-102.432	-1.83578e-09	-1.69825e-09	-9.04293e-10	-5.3502e-11
-102.42	-1.83453e-09	-1.70012e-09	-9.05544e-10	-5.2564e-11
-102.408	-1.83234e-09	-1.70075e-09	-9.05544e-10	-5.2252e-11
-102.396	-1.83172e-09	-1.70168e-09	-9.04606e-10	-5.2564e-11
-102.384	-1.83234e-09	-1.70262e-09	-9.04293e-10	-5.2877e-11
-102.372	-1.83266e-09	-1.70231e-09	-9.03668e-10	-5.3815e-11
-102.36	-1.83359e-09	-1.70075e-09	-9.03668e-10	-5.6003e-11
-102.348	-1.83453e-09	-1.69981e-09	-9.04293e-10	-5.7253e-11
-102.336	-1.83609e-09	-1.69825e-09	-9.04293e-10	-5.9754e-11
-102.324	-1.83797e-09	-1.69668e-09	-9.06169e-10	-6.0692e-11
-102.312	-1.83828e-09	-1.69543e-09	-9.06481e-10	-6.0692e-11
-102.3	-1.83766e-09	-1.69512e-09	-9.08357e-10	-6.1317e-11
-102.288	-1.83578e-09	-1.69481e-09	-9.09295e-10	-6.1317e-11
-102.276	-1.83422e-09	-1.69606e-09	-9.0992e-10	-6.1942e-11
-102.264	-1.83359e-09	-1.69668e-09	-9.09607e-10	-6.2254e-11
-102.252	-1.83172e-09	-1.69668e-09	-9.08982e-10	-6.2254e-11
-102.24	-1.8314e-09	-1.697e-09	-9.08982e-10	-6.2254e-11
-102.228	-1.83172e-09	-1.69762e-09	-9.08357e-10	-6.2254e-11
-102.216	-1.83234e-09	-1.69668e-09	-9.07732e-10	-6.1942e-11
-102.204	-1.83391e-09	-1.69543e-09	-9.06794e-10	-6.2254e-11
-102.192	-1.83516e-09	-1.69449e-09	-9.06794e-10	-6.1317e-11
-102.18	-1.83547e-09	-1.69418e-09	-9.06794e-10	-6.1942e-11
-102.168	-1.83641e-09	-1.69324e-09	-9.06794e-10	-6.1942e-11
-102.156	-1.83578e-09	-1.69199e-09	-9.06169e-10	-6.0379e-11
-102.144	-1.83516e-09	-1.69137e-09	-9.06794e-10	-6.1629e-11
-102.132	-1.83297e-09	-1.68887e-09	-9.07732e-10	-6.1942e-11
-102.12	-1.83047e-09	-1.68699e-09	-9.08669e-10	-6.2567e-11
-102.108	-1.82953e-09	-1.68543e-09	-9.09295e-10	-6.288e-11
-102.096	-1.82828e-09	-1.68512e-09	-9.08982e-10	-6.3192e-11
-102.084	-1.82828e-09	-1.68387e-09	-9.08044e-10	-6.4755e-11
-102.072	-1.82765e-09	-1.68324e-09	-9.07419e-10	-6.4755e-11
-102.06	-1.82734e-09	-1.68262e-09	-9.06481e-10	-6.413e-11
-102.048	-1.82609e-09	-1.6823e-09	-9.05544e-10	-6.413e-11
-102.036	-1.82484e-09	-1.68387e-09	-9.05544e-10	-6.2254e-11
-102.024	-1.8239e-09	-1.6848e-09	-9.04918e-10	-6.1317e-11
-102.012	-1.82297e-09	-1.68637e-09	-9.04918e-10	-5.9129e-11
-102	-1.82203e-09	-1.68668e-09	-9.04918e-10	-5.8816e-11
-101.988	-1.82015e-09	-1.68574e-09	-9.05231e-10	-5.8191e-11
-101.976	-1.81828e-09	-1.68449e-09	-9.05856e-10	-5.9754e-11
-101.964	-1.81671e-09	-1.68262e-09	-9.07106e-10	-6.1942e-11
-101.952	-1.81484e-09	-1.68137e-09	-9.08357e-10	-6.3505e-11
-101.94	-1.81421e-09	-1.68074e-09	-9.09295e-10	-6.3817e-11
-101.928	-1.81453e-09	-1.68105e-09	-9.0992e-10	-6.6005e-11
-101.916	-1.81484e-09	-1.68012e-09	-9.08982e-10	-6.538e-11
-101.904	-1.81546e-09	-1.67949e-09	-9.08982e-10	-6.5068e-11
-101.892	-1.81609e-09	-1.67824e-09	-9.06794e-10	-6.413e-11
-101.88	-1.81703e-09	-1.67699e-09	-9.04918e-10	-6.2567e-11
-101.868	-1.81765e-09	-1.67668e-09	-9.03043e-10	-6.1004e-11
-101.856	-1.81703e-09	-1.67605e-09	-9.0148e-10	-5.8816e-11
-101.844	-1.81734e-09	-1.6773e-09	-9.01167e-10	-5.8191e-11
-101.832	-1.81734e-09	-1.6773e-09	-9.01793e-10	-5.8191e-11
-101.82	-1.81828e-09	-1.67824e-09	-9.03043e-10	-5.8816e-11
-101.808	-1.81921e-09	-1.67918e-09	-9.04918e-10	-6.0066e-11
-101.796	-1.8214e-09	-1.67949e-09	-9.05231e-10	-6.2567e-11
-101.784	-1.82359e-09	-1.68012e-09	-9.07106e-10	-6.3505e-11
-101.772	-1.82578e-09	-1.68199e-09	-9.07419e-10	-6.538e-11
-101.76	-1.82703e-09	-1.68387e-09	-9.08044e-10	-6.6005e-11
-101.748	-1.82734e-09	-1.68699e-09	-9.09607e-10	-6.7568e-11
-101.736	-1.82672e-09	-1.68949e-09	-9.09607e-10	-6.7568e-11
-101.724	-1.82484e-09	-1.69199e-09	-9.09607e-10	-6.7881e-11
-101.712	-1.82297e-09	-1.69293e-09	-9.0992e-10	-6.8193e-11
-101.7	-1.82078e-09	-1.69231e-09	-9.08357e-10	-6.6943e-11
-101.688	-1.81796e-09	-1.69012e-09	-9.08044e-10	-6.538e-11
-101.676	-1.81703e-09	-1.68918e-09	-9.06794e-10	-6.4442e-11
-101.664	-1.81578e-09	-1.68824e-09	-9.05856e-10	-6.3192e-11
-101.652	-1.81515e-09	-1.68793e-09	-9.05544e-10	-6.3505e-11
-101.64	-1.81359e-09	-1.68793e-09	-9.04918e-10	-6.3817e-11
-101.628	-1.81234e-09	-1.68887e-09	-9.05231e-10	-6.3817e-11
-101.616	-1.81015e-09	-1.68824e-09	-9.04606e-10	-6.4442e-11
-101.604	-1.80921e-09	-1.68699e-09	-9.02418e-10	-6.413e-11
-101.592	-1.80859e-09	-1.68637e-09	-9.00855e-10	-6.413e-11
-101.58	-1.80796e-09	-1.6848e-09	-8.99917e-10	-6.3817e-11
-101.568	-1.80796e-09	-1.68355e-09	-8.98354e-10	-6.2567e-11
-101.556	-1.80765e-09	-1.68262e-09	-8.98354e-10	-6.1629e-11
-101.544	-1.80702e-09	-1.68199e-09	-8.98667e-10	-6.0379e-11
-101.532	-1.80671e-09	-1.68012e-09	-8.99292e-10	-5.9754e-11
-101.52	-1.80671e-09	-1.6798e-09	-9.0023e-10	-5.9129e-11
-101.508	-1.80702e-09	-1.67887e-09	-8.98667e-10	-6.0066e-11
-101.496	-1.80859e-09	-1.67824e-09	-8.97416e-10	-6.1942e-11
-101.484	-1.81046e-09	-1.67824e-09	-8.96479e-10	-6.413e-11
-101.472	-1.81234e-09	-1.67793e-09	-8.94916e-10	-6.4755e-11
-101.46	-1.8139e-09	-1.6773e-09	-8.94291e-10	-6.538e-11
-101.448	-1.81453e-09	-1.67699e-09	-8.94916e-10	-6.4755e-11
-101.436	-1.8139e-09	-1.6773e-09	-8.96479e-10	-6.413e-11
-101.424	-1.81515e-09	-1.67699e-09	-8.98354e-10	-6.288e-11
-101.412	-1.81515e-09	-1.67543e-09	-9.00855e-10	-6.1629e-11
-101.4	-1.81609e-09	-1.67449e-09	-9.03981e-10	-6.0066e-11
-101.388	-1.81609e-09	-1.67355e-09	-9.05544e-10	-5.9129e-11
-101.376	-1.81578e-09	-1.67324e-09	-9.06481e-10	-5.8503e-11
-101.364	-1.81453e-09	-1.67386e-09	-9.04606e-10	-5.7878e-11
-101.352	-1.81421e-09	-1.67511e-09	-9.03356e-10	-5.7566e-11
-101.34	-1.81359e-09	-1.67637e-09	-9.00542e-10	-5.7566e-11
-101.328	-1.81202e-09	-1.6773e-09	-9.0023e-10	-5.7253e-11
-101.316	-1.80984e-09	-1.67887e-09	-8.99605e-10	-5.8503e-11
-101.304	-1.80765e-09	-1.68012e-09	-8.99292e-10	-5.8503e-11
-101.292	-1.80609e-09	-1.68199e-09	-8.98979e-10	-5.9129e-11
-101.28	-1.80452e-09	-1.68199e-09	-8.98979e-10	-5.9441e-11
-101.268	-1.80421e-09	-1.6823e-09	-8.98042e-10	-5.9129e-11
-101.256	-1.80484e-09	-1.6823e-09	-8.98042e-10	-5.8816e-11
-101.244	-1.80609e-09	-1.68105e-09	-8.97729e-10	-5.8816e-11
-101.232	-1.80765e-09	-1.6798e-09	-8.97104e-10	-5.8816e-11
-101.22	-1.80702e-09	-1.67855e-09	-8.97416e-10	-5.8191e-11
-101.208	-1.80671e-09	-1.67637e-09	-8.96791e-10	-5.9129e-11
-101.196	-1.8064e-09	-1.67449e-09	-8.96791e-10	-6.0379e-11
-101.184	-1.80577e-09	-1.67199e-09	-8.97729e-10	-6.1004e-11
-101.172	-1.80515e-09	-1.66949e-09	-8.97729e-10	-6.1317e-11
-101.16	-1.80421e-09	-1.66855e-09	-8.97729e-10	-6.1317e-11
-101.148	-1.80265e-09	-1.66824e-09	-8.99292e-10	-6.1317e-11
-101.136	-1.80046e-09	-1.66949e-09	-8.99292e-10	-6.0379e-11
-101.124	-1.79765e-09	-1.67136e-09	-8.99605e-10	-6.0066e-11
-101.112	-1.79546e-09	-1.67324e-09	-8.99292e-10	-5.7878e-11
-101.1	-1.79515e-09	-1.67418e-09	-8.98979e-10	-5.7878e-11
-101.088	-1.79515e-09	-1.67543e-09	-8.97729e-10	-5.6941e-11
-101.076	-1.79515e-09	-1.67637e-09	-8.96479e-10	-5.569e-11
-101.064	-1.7964e-09	-1.67574e-09	-8.94603e-10	-5.6315e-11
-101.052	-1.79702e-09	-1.67637e-09	-8.9304e-10	-5.6315e-11
-101.04	-1.79733e-09	-1.67605e-09	-8.90852e-10	-5.6315e-11
-101.028	-1.79702e-09	-1.6748e-09	-8.89602e-10	-5.569e-11
-101.016	-1.79733e-09	-1.67293e-09	-8.88664e-10	-5.6315e-11
-101.004	-1.79702e-09	-1.67105e-09	-8.88664e-10	-5.6941e-11
-100.992	-1.7964e-09	-1.66886e-09	-8.88039e-10	-5.6941e-11
-100.98	-1.79546e-09	-1.6673e-09	-8.88664e-10	-5.8191e-11
-100.968	-1.7939e-09	-1.66668e-09	-8.9054e-10	-5.8503e-11
-100.956	-1.79202e-09	-1.66699e-09	-8.92103e-10	-5.9754e-11
-100.944	-1.79077e-09	-1.66699e-09	-8.94291e-10	-6.0066e-11
-100.932	-1.79046e-09	-1.66542e-09	-8.96166e-10	-6.1629e-11
-100.92	-1.79046e-09	-1.66449e-09	-8.97729e-10	-6.2254e-11
-100.908	-1.79171e-09	-1.6623e-09	-8.98667e-10	-6.3505e-11
-100.896	-1.79233e-09	-1.66011e-09	-8.98042e-10	-6.3817e-11
-100.884	-1.79296e-09	-1.6598e-09	-8.97104e-10	-6.4442e-11
-100.872	-1.7939e-09	-1.65792e-09	-8.93978e-10	-6.4442e-11
-100.86	-1.79452e-09	-1.65949e-09	-8.91477e-10	-6.3505e-11
-100.848	-1.79483e-09	-1.66074e-09	-8.88664e-10	-6.2567e-11
-100.836	-1.79264e-09	-1.66261e-09	-8.88039e-10	-5.9754e-11
-100.824	-1.79233e-09	-1.66449e-09	-8.87727e-10	-5.6315e-11
-100.812	-1.79171e-09	-1.66511e-09	-8.88664e-10	-5.1939e-11
-100.8	-1.79077e-09	-1.66511e-09	-8.91165e-10	-5.0064e-11
-100.788	-1.79014e-09	-1.66511e-09	-8.9304e-10	-4.7876e-11
-100.776	-1.78952e-09	-1.66355e-09	-8.9304e-10	-4.8188e-11
-100.764	-1.78952e-09	-1.66167e-09	-8.9304e-10	-4.8501e-11
-100.752	-1.78983e-09	-1.65917e-09	-8.93353e-10	-5.0376e-11
-100.74	-1.79046e-09	-1.65886e-09	-8.92415e-10	-5.2252e-11
-100.728	-1.79202e-09	-1.65824e-09	-8.91477e-10	-5.3502e-11
-100.716	-1.79327e-09	-1.65792e-09	-8.89289e-10	-5.4752e-11
-100.704	-1.7939e-09	-1.65824e-09	-8.88039e-10	-5.5378e-11
-100.692	-1.79452e-09	-1.66042e-09	-8.86476e-10	-5.6628e-11
-100.68	-1.79515e-09	-1.66261e-09	-8.85226e-10	-5.7566e-11
-100.668	-1.79421e-09	-1.66417e-09	-8.86164e-10	-5.7878e-11
-100.656	-1.7939e-09	-1.66668e-09	-8.85851e-10	-5.9129e-11
-100.644	-1.79264e-09	-1.66761e-09	-8.86789e-10	-5.9441e-11
-100.632	-1.79139e-09	-1.66886e-09	-8.86789e-10	-6.1317e-11
-100.62	-1.78983e-09	-1.66886e-09	-8.88352e-10	-6.0379e-11
-100.608	-1.78858e-09	-1.66855e-09	-8.88977e-10	-6.1629e-11
-100.596	-1.78764e-09	-1.66855e-09	-8.9054e-10	-6.2567e-11
-100.584	-1.78858e-09	-1.66793e-09	-8.92103e-10	-6.288e-11
-100.572	-1.78983e-09	-1.66793e-09	-8.93666e-10	-6.3192e-11
-100.56	-1.79296e-09	-1.66855e-09	-8.94291e-10	-6.3817e-11
-100.548	-1.79421e-09	-1.66949e-09	-8.94916e-10	-6.3192e-11
-100.536	-1.79577e-09	-1.6698e-09	-8.95541e-10	-6.1629e-11
-100.524	-1.79671e-09	-1.67043e-09	-8.96166e-10	-6.1004e-11
-100.512	-1.79671e-09	-1.67011e-09	-8.96166e-10	-5.9129e-11
-100.5	-1.79546e-09	-1.6698e-09	-8.96166e-10	-5.7878e-11
-100.488	-1.79452e-09	-1.66949e-09	-8.93978e-10	-5.6315e-11
-100.476	-1.79452e-09	-1.66918e-09	-8.91477e-10	-5.4752e-11
-100.464	-1.79296e-09	-1.6698e-09	-8.89915e-10	-5.444e-11
-100.452	-1.79171e-09	-1.67105e-09	-8.88664e-10	-5.3815e-11
-100.44	-1.78921e-09	-1.66949e-09	-8.87727e-10	-5.4752e-11
-100.428	-1.78639e-09	-1.66793e-09	-8.87727e-10	-5.4752e-11
-100.416	-1.78327e-09	-1.66668e-09	-8.86164e-10	-5.5065e-11
-100.404	-1.78233e-09	-1.66605e-09	-8.86476e-10	-5.569e-11
-100.392	-1.78077e-09	-1.66574e-09	-8.86476e-10	-5.6315e-11
-100.38	-1.78077e-09	-1.66761e-09	-8.86164e-10	-5.6315e-11
-100.368	-1.7817e-09	-1.66886e-09	-8.86476e-10	-5.569e-11
-100.356	-1.78264e-09	-1.67074e-09	-8.86476e-10	-5.4752e-11
-100.344	-1.78295e-09	-1.6723e-09	-8.86476e-10	-5.4752e-11
-100.332	-1.78233e-09	-1.67324e-09	-8.86789e-10	-5.444e-11
-100.32	-1.78045e-09	-1.67324e-09	-8.87101e-10	-5.2877e-11
-100.308	-1.78045e-09	-1.67168e-09	-8.88664e-10	-5.2877e-11
-100.296	-1.77983e-09	-1.6698e-09	-8.88664e-10	-5.2252e-11
-100.284	-1.78014e-09	-1.66886e-09	-8.89602e-10	-5.1939e-11
-100.272	-1.78045e-09	-1.66699e-09	-8.91165e-10	-5.2877e-11
-100.26	-1.78045e-09	-1.66699e-09	-8.91477e-10	-5.2564e-11
-100.248	-1.78077e-09	-1.66793e-09	-8.91477e-10	-5.3502e-11
-100.236	-1.7817e-09	-1.66761e-09	-8.89915e-10	-5.2877e-11
-100.224	-1.78202e-09	-1.66886e-09	-8.89915e-10	-5.2564e-11
-100.212	-1.78202e-09	-1.66886e-09	-8.89602e-10	-5.2877e-11
-100.2	-1.78139e-09	-1.66886e-09	-8.88352e-10	-5.1939e-11
-100.188	-1.77952e-09	-1.66918e-09	-8.88352e-10	-5.3502e-11
-100.176	-1.77827e-09	-1.66824e-09	-8.87727e-10	-5.3502e-11
-100.164	-1.77639e-09	-1.6673e-09	-8.87727e-10	-5.2877e-11
-100.152	-1.77577e-09	-1.66636e-09	-8.87414e-10	-5.3502e-11
-100.14	-1.77639e-09	-1.66542e-09	-8.88039e-10	-5.3502e-11
-100.128	-1.77827e-09	-1.66386e-09	-8.87727e-10	-5.444e-11
-100.116	-1.78045e-09	-1.66355e-09	-8.87727e-10	-5.4127e-11
-100.104	-1.78233e-09	-1.66355e-09	-8.86476e-10	-5.444e-11
-100.092	-1.78421e-09	-1.66386e-09	-8.86164e-10	-5.4127e-11
-100.08	-1.78483e-09	-1.66542e-09	-8.86164e-10	-5.4752e-11
-100.068	-1.78514e-09	-1.66886e-09	-8.85851e-10	-5.4127e-11
-100.056	-1.78421e-09	-1.67074e-09	-8.86789e-10	-5.3815e-11
-100.044	-1.78327e-09	-1.67136e-09	-8.86476e-10	-5.2564e-11
-100.032	-1.78202e-09	-1.67136e-09	-8.86476e-10	-5.1314e-11
-100.02	-1.78202e-09	-1.67136e-09	-8.86164e-10	-5.0689e-11
-100.008	-1.78139e-09	-1.67043e-09	-8.86476e-10	-5.1314e-11
-99.996	-1.78202e-09	-1.66855e-09	-8.88039e-10	-5.0376e-11
-99.984	-1.78264e-09	-1.66636e-09	-8.88039e-10	-5.0064e-11
-99.972	-1.78452e-09	-1.6648e-09	-8.88977e-10	-4.9126e-11
-99.96	-1.78796e-09	-1.66324e-09	-8.89915e-10	-4.9751e-11
-99.948	-1.78983e-09	-1.66292e-09	-8.91165e-10	-5.0376e-11
-99.936	-1.79171e-09	-1.66324e-09	-8.90852e-10	-5.2252e-11
-99.924	-1.79358e-09	-1.66417e-09	-8.89915e-10	-5.2877e-11
-99.912	-1.79452e-09	-1.6648e-09	-8.88977e-10	-5.444e-11
-99.9	-1.79358e-09	-1.66699e-09	-8.88664e-10	-5.569e-11
-99.888	-1.79358e-09	-1.6673e-09	-8.87727e-10	-5.6315e-11
-99.876	-1.79202e-09	-1.66855e-09	-8.88039e-10	-5.6003e-11
-99.864	-1.79171e-09	-1.66855e-09	-8.88039e-10	-5.6315e-11
-99.852	-1.79077e-09	-1.67011e-09	-8.88352e-10	-5.6003e-11
-99.84	-1.79139e-09	-1.67105e-09	-8.88039e-10	-5.5378e-11
-99.828	-1.79046e-09	-1.67074e-09	-8.86164e-10	-5.5378e-11
-99.816	-1.79139e-09	-1.67043e-09	-8.85226e-10	-5.6003e-11
-99.804	-1.79046e-09	-1.66855e-09	-8.8335e-10	-5.5378e-11
-99.792	-1.79139e-09	-1.66668e-09	-8.8085e-10	-5.5378e-11
-99.78	-1.79171e-09	-1.6648e-09	-8.79912e-10	-5.4752e-11
-99.768	-1.79139e-09	-1.66199e-09	-8.78974e-10	-5.3502e-11
-99.756	-1.79077e-09	-1.6623e-09	-8.78662e-10	-5.3502e-11
-99.744	-1.78983e-09	-1.6623e-09	-8.79599e-10	-5.3502e-11
-99.732	-1.78702e-09	-1.66261e-09	-8.80225e-10	-5.319e-11
-99.72	-1.78389e-09	-1.66355e-09	-8.81787e-10	-5.2877e-11
-99.708	-1.78045e-09	-1.6648e-09	-8.83038e-10	-5.1939e-11
-99.696	-1.77827e-09	-1.66574e-09	-8.84288e-10	-5.2252e-11
-99.684	-1.77483e-09	-1.66542e-09	-8.84288e-10	-5.1627e-11
-99.672	-1.77326e-09	-1.66511e-09	-8.84288e-10	-5.0376e-11
-99.66	-1.77233e-09	-1.66511e-09	-8.84601e-10	-5.0064e-11
-99.648	-1.77076e-09	-1.66511e-09	-8.86164e-10	-4.9439e-11
-99.636	-1.76951e-09	-1.66449e-09	-8.88039e-10	-4.8813e-11
-99.624	-1.76889e-09	-1.66511e-09	-8.87727e-10	-4.6938e-11
-99.612	-1.76733e-09	-1.66417e-09	-8.88664e-10	-4.6938e-11
-99.6	-1.76545e-09	-1.66355e-09	-8.88039e-10	-4.6313e-11
-99.588	-1.7642e-09	-1.6623e-09	-8.88039e-10	-4.6313e-11
-99.576	-1.7617e-09	-1.66105e-09	-8.88664e-10	-4.6e-11
-99.564	-1.76107e-09	-1.6598e-09	-8.89289e-10	-4.7563e-11
-99.552	-1.76107e-09	-1.65886e-09	-8.91165e-10	-4.8188e-11
-99.54	-1.76107e-09	-1.65886e-09	-8.92415e-10	-4.8813e-11
-99.528	-1.76107e-09	-1.65917e-09	-8.92728e-10	-4.9439e-11
-99.516	-1.7617e-09	-1.66074e-09	-8.9304e-10	-4.9751e-11
-99.504	-1.76107e-09	-1.66199e-09	-8.9304e-10	-5.0376e-11
-99.492	-1.76107e-09	-1.66386e-09	-8.9304e-10	-5.1314e-11
-99.48	-1.76014e-09	-1.66511e-09	-8.92103e-10	-5.1314e-11
-99.468	-1.75982e-09	-1.66605e-09	-8.9179e-10	-5.1939e-11
-99.456	-1.75982e-09	-1.66761e-09	-8.92103e-10	-5.2252e-11
-99.444	-1.76076e-09	-1.66855e-09	-8.92103e-10	-5.2877e-11
-99.432	-1.76139e-09	-1.66824e-09	-8.91477e-10	-5.2877e-11
-99.42	-1.76201e-09	-1.66793e-09	-8.91477e-10	-5.2877e-11
-99.408	-1.76201e-09	-1.66605e-09	-8.92415e-10	-5.319e-11
-99.396	-1.7617e-09	-1.6648e-09	-8.92728e-10	-5.2877e-11
-99.384	-1.76107e-09	-1.66386e-09	-8.92103e-10	-5.2252e-11
-99.372	-1.7592e-09	-1.66324e-09	-8.9179e-10	-5.1627e-11
-99.36	-1.75764e-09	-1.66417e-09	-8.90852e-10	-5.1939e-11
-99.348	-1.7567e-09	-1.66542e-09	-8.9054e-10	-5.2877e-11
-99.336	-1.7567e-09	-1.66824e-09	-8.88664e-10	-5.3502e-11
-99.324	-1.75732e-09	-1.66918e-09	-8.87414e-10	-5.444e-11
-99.312	-1.75826e-09	-1.67043e-09	-8.85851e-10	-5.569e-11
-99.3	-1.75889e-09	-1.67074e-09	-8.84601e-10	-5.4752e-11
-99.288	-1.75826e-09	-1.67074e-09	-8.82725e-10	-5.5378e-11
-99.276	-1.75639e-09	-1.66886e-09	-8.84601e-10	-5.444e-11
-99.264	-1.75576e-09	-1.6673e-09	-8.84288e-10	-5.3502e-11
-99.252	-1.75357e-09	-1.6648e-09	-8.84913e-10	-5.319e-11
-99.24	-1.75232e-09	-1.66261e-09	-8.85226e-10	-5.2564e-11
-99.228	-1.75076e-09	-1.6598e-09	-8.85226e-10	-5.2564e-11
-99.216	-1.75232e-09	-1.65855e-09	-8.84601e-10	-5.1939e-11
-99.204	-1.75451e-09	-1.65605e-09	-8.83663e-10	-5.2564e-11
-99.192	-1.7567e-09	-1.65417e-09	-8.82413e-10	-5.1314e-11
-99.18	-1.75951e-09	-1.65386e-09	-8.81162e-10	-5.1627e-11
-99.168	-1.7617e-09	-1.65355e-09	-8.79912e-10	-5.1627e-11
-99.156	-1.76264e-09	-1.65448e-09	-8.79599e-10	-5.1314e-11
-99.144	-1.76357e-09	-1.65542e-09	-8.79599e-10	-5.0376e-11
-99.132	-1.76326e-09	-1.65542e-09	-8.80225e-10	-5.0064e-11
-99.12	-1.76264e-09	-1.65636e-09	-8.80537e-10	-4.9751e-11
-99.108	-1.76264e-09	-1.65667e-09	-8.80537e-10	-5.0376e-11
-99.096	-1.76295e-09	-1.6573e-09	-8.80537e-10	-5.1314e-11
-99.084	-1.76357e-09	-1.65761e-09	-8.81162e-10	-5.2252e-11
-99.072	-1.76326e-09	-1.65824e-09	-8.81475e-10	-5.2877e-11
-99.06	-1.76357e-09	-1.65792e-09	-8.8085e-10	-5.319e-11
-99.048	-1.76264e-09	-1.65792e-09	-8.80225e-10	-5.444e-11
-99.036	-1.76076e-09	-1.6573e-09	-8.80225e-10	-5.3815e-11
-99.024	-1.7592e-09	-1.6573e-09	-8.78974e-10	-5.319e-11
-99.012	-1.75795e-09	-1.6573e-09	-8.77724e-10	-5.1627e-11
-99	-1.75795e-09	-1.65761e-09	-8.76161e-10	-4.9439e-11
-98.988	-1.75764e-09	-1.65792e-09	-8.73348e-10	-4.8813e-11
-98.976	-1.75889e-09	-1.65761e-09	-8.72098e-10	-4.7876e-11
-98.964	-1.76107e-09	-1.65667e-09	-8.70222e-10	-4.7563e-11
-98.952	-1.76389e-09	-1.65542e-09	-8.68972e-10	-4.8501e-11
-98.94	-1.76576e-09	-1.65355e-09	-8.68659e-10	-4.7251e-11
-98.928	-1.76795e-09	-1.6523e-09	-8.67409e-10	-4.7251e-11
-98.916	-1.76826e-09	-1.64948e-09	-8.67721e-10	-4.6938e-11
-98.904	-1.76701e-09	-1.64573e-09	-8.67721e-10	-4.7251e-11
-98.892	-1.76451e-09	-1.64323e-09	-8.68347e-10	-4.6938e-11
-98.88	-1.76264e-09	-1.64198e-09	-8.68034e-10	-4.7251e-11
-98.868	-1.75951e-09	-1.64292e-09	-8.68659e-10	-4.8501e-11
-98.856	-1.75732e-09	-1.64417e-09	-8.68972e-10	-4.9439e-11
-98.844	-1.75389e-09	-1.64479e-09	-8.69909e-10	-5.0376e-11
-98.832	-1.7517e-09	-1.64448e-09	-8.70222e-10	-5.0689e-11
-98.82	-1.74857e-09	-1.64417e-09	-8.71785e-10	-5.1002e-11
-98.808	-1.74701e-09	-1.64198e-09	-8.71785e-10	-5.0689e-11
-98.796	-1.74638e-09	-1.63948e-09	-8.72723e-10	-5.0689e-11
-98.784	-1.74513e-09	-1.63667e-09	-8.72723e-10	-5.0689e-11
-98.772	-1.7442e-09	-1.63448e-09	-8.73035e-10	-5.0689e-11
-98.76	-1.74451e-09	-1.6326e-09	-8.72723e-10	-5.0064e-11
-98.748	-1.74545e-09	-1.6326e-09	-8.73035e-10	-5.0064e-11
-98.736	-1.74482e-09	-1.63323e-09	-8.72723e-10	-5.0376e-11
-98.724	-1.74638e-09	-1.6351e-09	-8.73973e-10	-5.0064e-11
-98.712	-1.74701e-09	-1.63636e-09	-8.74286e-10	-5.0376e-11
-98.7	-1.74826e-09	-1.63761e-09	-8.74911e-10	-5.0064e-11
-98.688	-1.75013e-09	-1.63854e-09	-8.75536e-10	-5.0064e-11
-98.676	-1.75076e-09	-1.63979e-09	-8.76161e-10	-4.9751e-11
-98.664	-1.75138e-09	-1.64104e-09	-8.75536e-10	-5.0689e-11
-98.652	-1.75138e-09	-1.64167e-09	-8.75223e-10	-4.9751e-11
-98.64	-1.75013e-09	-1.64229e-09	-8.7366e-10	-4.9439e-11
-98.628	-1.74857e-09	-1.64229e-09	-8.7366e-10	-4.9126e-11
-98.616	-1.7467e-09	-1.64136e-09	-8.7241e-10	-4.9126e-11
-98.604	-1.74451e-09	-1.64167e-09	-8.72098e-10	-4.9439e-11
-98.592	-1.74294e-09	-1.64136e-09	-8.7241e-10	-5.0376e-11
-98.58	-1.74201e-09	-1.64198e-09	-8.73348e-10	-5.0376e-11
-98.568	-1.74294e-09	-1.64229e-09	-8.73348e-10	-5.0376e-11
-98.556	-1.74326e-09	-1.64136e-09	-8.7366e-10	-5.1627e-11
-98.544	-1.74451e-09	-1.64073e-09	-8.73035e-10	-5.1314e-11
-98.532	-1.74545e-09	-1.64011e-09	-8.71785e-10	-5.1939e-11
-98.52	-1.74732e-09	-1.63948e-09	-8.71472e-10	-5.1939e-11
-98.508	-1.74795e-09	-1.64011e-09	-8.70535e-10	-5.319e-11
-98.496	-1.74857e-09	-1.63948e-09	-8.68972e-10	-5.4127e-11
-98.484	-1.75013e-09	-1.63979e-09	-8.68034e-10	-5.5065e-11
-98.472	-1.75045e-09	-1.63917e-09	-8.67409e-10	-5.5378e-11
-98.46	-1.75013e-09	-1.63886e-09	-8.66158e-10	-5.5065e-11
-98.448	-1.74888e-09	-1.63823e-09	-8.65221e-10	-5.5378e-11
-98.436	-1.74763e-09	-1.63886e-09	-8.6397e-10	-5.4752e-11
-98.424	-1.74701e-09	-1.63761e-09	-8.6272e-10	-5.4127e-11
-98.412	-1.74638e-09	-1.63667e-09	-8.6147e-10	-5.2252e-11
-98.4	-1.7467e-09	-1.63667e-09	-8.6022e-10	-5.1314e-11
-98.388	-1.7467e-09	-1.63479e-09	-8.58969e-10	-4.9751e-11
-98.376	-1.74732e-09	-1.63448e-09	-8.59907e-10	-4.8188e-11
-98.364	-1.74826e-09	-1.63323e-09	-8.61157e-10	-4.6938e-11
-98.352	-1.7492e-09	-1.63198e-09	-8.63033e-10	-4.475e-11
-98.34	-1.75045e-09	-1.63167e-09	-8.6397e-10	-4.4125e-11
-98.328	-1.74982e-09	-1.6301e-09	-8.65221e-10	-4.3812e-11
-98.316	-1.74951e-09	-1.6301e-09	-8.65533e-10	-4.3812e-11
-98.304	-1.74795e-09	-1.62979e-09	-8.66471e-10	-4.3812e-11
-98.292	-1.74482e-09	-1.62979e-09	-8.66784e-10	-4.4437e-11
-98.28	-1.74201e-09	-1.62979e-09	-8.67409e-10	-4.475e-11
-98.268	-1.73951e-09	-1.6301e-09	-8.67721e-10	-4.5063e-11
-98.256	-1.73701e-09	-1.62948e-09	-8.66784e-10	-4.5688e-11
-98.244	-1.73669e-09	-1.62979e-09	-8.64908e-10	-4.6625e-11
-98.232	-1.73638e-09	-1.63073e-09	-8.63345e-10	-4.7251e-11
-98.22	-1.73701e-09	-1.63042e-09	-8.61782e-10	-4.8501e-11
-98.208	-1.73919e-09	-1.62854e-09	-8.59594e-10	-5.0064e-11
-98.196	-1.74044e-09	-1.6276e-09	-8.58031e-10	-5.0376e-11
-98.184	-1.74294e-09	-1.62479e-09	-8.58031e-10	-5.0689e-11
-98.172	-1.74513e-09	-1.62198e-09	-8.57094e-10	-5.1002e-11
-98.16	-1.74638e-09	-1.6201e-09	-8.57406e-10	-4.9439e-11
-98.148	-1.74826e-09	-1.6201e-09	-8.58031e-10	-4.9126e-11
-98.136	-1.74951e-09	-1.6201e-09	-8.6022e-10	-4.7563e-11
-98.124	-1.74982e-09	-1.62041e-09	-8.61782e-10	-4.6938e-11
-98.112	-1.74763e-09	-1.62166e-09	-8.6397e-10	-4.5688e-11
-98.1	-1.74482e-09	-1.62354e-09	-8.65533e-10	-4.4125e-11
-98.088	-1.74107e-09	-1.62448e-09	-8.65533e-10	-4.3187e-11
-98.076	-1.73826e-09	-1.6251e-09	-8.66158e-10	-4.35e-11
-98.064	-1.73576e-09	-1.62448e-09	-8.65846e-10	-4.3187e-11
-98.052	-1.73544e-09	-1.62385e-09	-8.66158e-10	-4.3812e-11
-98.04	-1.73513e-09	-1.62198e-09	-8.65846e-10	-4.4437e-11
-98.028	-1.73607e-09	-1.62135e-09	-8.66158e-10	-4.4125e-11
-98.016	-1.73701e-09	-1.62073e-09	-8.65533e-10	-4.3187e-11
-98.004	-1.73794e-09	-1.62041e-09	-8.64283e-10	-4.3812e-11
-97.992	-1.73888e-09	-1.61948e-09	-8.63033e-10	-4.3812e-11
-97.98	-1.73951e-09	-1.61885e-09	-8.61782e-10	-4.3812e-11
-97.968	-1.74044e-09	-1.61854e-09	-8.61157e-10	-4.4437e-11
-97.956	-1.74138e-09	-1.61948e-09	-8.58031e-10	-4.6e-11
-97.944	-1.74013e-09	-1.61916e-09	-8.56469e-10	-4.6625e-11
-97.932	-1.73888e-09	-1.62041e-09	-8.53968e-10	-4.7251e-11
-97.92	-1.73732e-09	-1.62073e-09	-8.52405e-10	-4.6938e-11
-97.908	-1.73732e-09	-1.62104e-09	-8.5178e-10	-4.6313e-11
-97.896	-1.73701e-09	-1.62104e-09	-8.52405e-10	-4.6625e-11
-97.884	-1.73794e-09	-1.62041e-09	-8.52718e-10	-4.6625e-11
-97.872	-1.73919e-09	-1.62041e-09	-8.53343e-10	-4.7563e-11
-97.86	-1.73982e-09	-1.62073e-09	-8.5428e-10	-4.7876e-11
-97.848	-1.74107e-09	-1.62104e-09	-8.54906e-10	-4.7563e-11
-97.836	-1.74013e-09	-1.62135e-09	-8.55531e-10	-4.6938e-11
-97.824	-1.73951e-09	-1.62323e-09	-8.54906e-10	-4.6313e-11
-97.812	-1.73763e-09	-1.62323e-09	-8.54593e-10	-4.35e-11
-97.8	-1.73669e-09	-1.62291e-09	-8.5428e-10	-4.0999e-11
-97.788	-1.73638e-09	-1.62323e-09	-8.52405e-10	-4.0686e-11
-97.776	-1.73544e-09	-1.62291e-09	-8.52092e-10	-4.0374e-11
-97.764	-1.73638e-09	-1.62291e-09	-8.51467e-10	-4.1624e-11
-97.752	-1.73763e-09	-1.62229e-09	-8.52092e-10	-4.2562e-11
-97.74	-1.73794e-09	-1.62135e-09	-8.53343e-10	-4.4437e-11
-97.728	-1.73826e-09	-1.6201e-09	-8.5428e-10	-4.6313e-11
-97.716	-1.73826e-09	-1.61791e-09	-8.53968e-10	-4.8501e-11
-97.704	-1.73701e-09	-1.61572e-09	-8.54593e-10	-4.9439e-11
-97.692	-1.73638e-09	-1.6151e-09	-8.55531e-10	-5.0376e-11
-97.68	-1.73513e-09	-1.61479e-09	-8.56469e-10	-5.0376e-11
-97.668	-1.73357e-09	-1.6151e-09	-8.58031e-10	-5.0064e-11
-97.656	-1.73232e-09	-1.6151e-09	-8.58031e-10	-4.8501e-11
-97.644	-1.73075e-09	-1.61572e-09	-8.57719e-10	-4.9126e-11
-97.632	-1.72857e-09	-1.61416e-09	-8.56781e-10	-4.8501e-11
-97.62	-1.72794e-09	-1.61385e-09	-8.56156e-10	-4.8501e-11
-97.608	-1.72794e-09	-1.61291e-09	-8.54906e-10	-4.9126e-11
-97.596	-1.72825e-09	-1.61166e-09	-8.54593e-10	-4.9126e-11
-97.584	-1.72857e-09	-1.6101e-09	-8.54906e-10	-4.9439e-11
-97.572	-1.73044e-09	-1.60854e-09	-8.53968e-10	-4.9751e-11
-97.56	-1.73232e-09	-1.6076e-09	-8.5428e-10	-4.8188e-11
-97.548	-1.73263e-09	-1.60791e-09	-8.53655e-10	-4.9439e-11
-97.536	-1.73169e-09	-1.6076e-09	-8.53655e-10	-4.8813e-11
-97.524	-1.73044e-09	-1.60854e-09	-8.5303e-10	-4.8188e-11
-97.512	-1.72794e-09	-1.60947e-09	-8.52092e-10	-4.8813e-11
-97.5	-1.72669e-09	-1.61072e-09	-8.51467e-10	-4.8188e-11
-97.488	-1.72544e-09	-1.61229e-09	-8.49592e-10	-4.6938e-11
-97.476	-1.72482e-09	-1.6126e-09	-8.48341e-10	-4.6625e-11
-97.464	-1.7245e-09	-1.61291e-09	-8.47716e-10	-4.6313e-11
-97.452	-1.72388e-09	-1.61385e-09	-8.48029e-10	-4.6625e-11
-97.44	-1.72482e-09	-1.61291e-09	-8.47091e-10	-4.6625e-11
-97.428	-1.72482e-09	-1.61229e-09	-8.46466e-10	-4.7251e-11
-97.416	-1.72544e-09	-1.61135e-09	-8.48029e-10	-4.7563e-11
-97.404	-1.72638e-09	-1.61041e-09	-8.47404e-10	-4.9126e-11
-97.392	-1.72544e-09	-1.60979e-09	-8.48029e-10	-4.9751e-11
-97.38	-1.72544e-09	-1.6101e-09	-8.48654e-10	-4.9126e-11
-97.368	-1.72356e-09	-1.6101e-09	-8.48341e-10	-4.8813e-11
-97.356	-1.72231e-09	-1.60979e-09	-8.48029e-10	-4.8501e-11
-97.344	-1.72138e-09	-1.61072e-09	-8.48029e-10	-4.8501e-11
-97.332	-1.72044e-09	-1.61072e-09	-8.47091e-10	-4.8501e-11
-97.32	-1.7195e-09	-1.61104e-09	-8.46153e-10	-4.9126e-11
-97.308	-1.71825e-09	-1.61166e-09	-8.46779e-10	-5.1002e-11
-97.296	-1.717e-09	-1.61229e-09	-8.46779e-10	-5.3815e-11
-97.284	-1.71763e-09	-1.61072e-09	-8.46153e-10	-5.6315e-11
-97.272	-1.71825e-09	-1.60979e-09	-8.47091e-10	-5.8503e-11
-97.26	-1.7195e-09	-1.60947e-09	-8.47404e-10	-5.8816e-11
-97.248	-1.72044e-09	-1.60885e-09	-8.47716e-10	-5.8503e-11
-97.236	-1.722e-09	-1.60854e-09	-8.49279e-10	-5.7566e-11
-97.224	-1.72325e-09	-1.60697e-09	-8.49592e-10	-5.6003e-11
-97.212	-1.72419e-09	-1.60666e-09	-8.48654e-10	-5.5378e-11
-97.2	-1.7245e-09	-1.60635e-09	-8.47091e-10	-5.4127e-11
-97.188	-1.72419e-09	-1.6051e-09	-8.44903e-10	-5.3502e-11
-97.176	-1.72419e-09	-1.60478e-09	-8.42715e-10	-5.319e-11
-97.164	-1.72294e-09	-1.60416e-09	-8.4209e-10	-5.1939e-11
-97.152	-1.72294e-09	-1.60385e-09	-8.4209e-10	-5.1314e-11
-97.14	-1.72231e-09	-1.60416e-09	-8.4209e-10	-5.0376e-11
-97.128	-1.722e-09	-1.60541e-09	-8.44591e-10	-4.9751e-11
-97.116	-1.72106e-09	-1.60541e-09	-8.45216e-10	-4.9126e-11
-97.104	-1.72075e-09	-1.60572e-09	-8.45528e-10	-4.8188e-11
-97.092	-1.72044e-09	-1.60635e-09	-8.46153e-10	-4.9126e-11
-97.08	-1.72013e-09	-1.60666e-09	-8.46153e-10	-4.9751e-11
-97.068	-1.72013e-09	-1.60666e-09	-8.46153e-10	-5.1314e-11
-97.056	-1.72138e-09	-1.60572e-09	-8.46153e-10	-5.2877e-11
-97.044	-1.72169e-09	-1.6051e-09	-8.46779e-10	-5.444e-11
-97.032	-1.72169e-09	-1.60416e-09	-8.47404e-10	-5.569e-11
-97.02	-1.722e-09	-1.60385e-09	-8.46779e-10	-5.5378e-11
-97.008	-1.722e-09	-1.60353e-09	-8.47716e-10	-5.5378e-11
-96.996	-1.72075e-09	-1.60322e-09	-8.47404e-10	-5.4752e-11
-96.984	-1.71981e-09	-1.60353e-09	-8.46779e-10	-5.5065e-11
-96.972	-1.71856e-09	-1.60385e-09	-8.46153e-10	-5.4127e-11
-96.96	-1.717e-09	-1.6051e-09	-8.44903e-10	-5.3502e-11
-96.948	-1.71638e-09	-1.60697e-09	-8.44903e-10	-5.4127e-11
-96.936	-1.71544e-09	-1.60854e-09	-8.44591e-10	-5.3502e-11
-96.924	-1.71638e-09	-1.60979e-09	-8.44903e-10	-5.3815e-11
-96.912	-1.71669e-09	-1.61072e-09	-8.45216e-10	-5.3815e-11
-96.9	-1.717e-09	-1.61166e-09	-8.46153e-10	-5.319e-11
-96.888	-1.71669e-09	-1.61072e-09	-8.46466e-10	-5.3502e-11
-96.876	-1.71731e-09	-1.60947e-09	-8.47091e-10	-5.3502e-11
-96.864	-1.717e-09	-1.60791e-09	-8.47091e-10	-5.3815e-11
-96.852	-1.71638e-09	-1.60541e-09	-8.48029e-10	-5.3502e-11
-96.84	-1.71638e-09	-1.60416e-09	-8.46466e-10	-5.3815e-11
-96.828	-1.71669e-09	-1.60291e-09	-8.44591e-10	-5.2564e-11
-96.816	-1.71763e-09	-1.60385e-09	-8.42402e-10	-5.2564e-11
-96.804	-1.71888e-09	-1.60416e-09	-8.39902e-10	-5.1939e-11
-96.792	-1.71981e-09	-1.60541e-09	-8.38339e-10	-5.1627e-11
-96.78	-1.72106e-09	-1.60603e-09	-8.37089e-10	-5.1314e-11
-96.768	-1.72138e-09	-1.60478e-09	-8.36151e-10	-5.2252e-11
-96.756	-1.722e-09	-1.60385e-09	-8.36776e-10	-5.319e-11
-96.744	-1.72075e-09	-1.6026e-09	-8.37401e-10	-5.319e-11
-96.732	-1.71919e-09	-1.60166e-09	-8.38339e-10	-5.444e-11
-96.72	-1.71763e-09	-1.6001e-09	-8.38339e-10	-5.444e-11
-96.708	-1.71638e-09	-1.59853e-09	-8.39277e-10	-5.319e-11
-96.696	-1.71513e-09	-1.59728e-09	-8.41152e-10	-5.0376e-11
-96.684	-1.71481e-09	-1.59541e-09	-8.4209e-10	-4.8188e-11
-96.672	-1.7145e-09	-1.59447e-09	-8.4334e-10	-4.7563e-11
-96.66	-1.71513e-09	-1.59291e-09	-8.44278e-10	-4.5688e-11
-96.648	-1.71481e-09	-1.59259e-09	-8.45216e-10	-4.5063e-11
-96.636	-1.71481e-09	-1.59228e-09	-8.44903e-10	-4.4437e-11
-96.624	-1.71294e-09	-1.59228e-09	-8.44903e-10	-4.3812e-11
-96.612	-1.71262e-09	-1.59291e-09	-8.43965e-10	-4.35e-11
-96.6	-1.71075e-09	-1.59447e-09	-8.42402e-10	-4.3187e-11
-96.588	-1.71075e-09	-1.59634e-09	-8.41777e-10	-4.35e-11
-96.576	-1.712e-09	-1.59822e-09	-8.41465e-10	-4.4125e-11
-96.564	-1.71262e-09	-1.59916e-09	-8.41465e-10	-4.6e-11
-96.552	-1.71387e-09	-1.60072e-09	-8.41777e-10	-4.8501e-11
-96.54	-1.7145e-09	-1.6001e-09	-8.4209e-10	-5.1314e-11
-96.528	-1.71513e-09	-1.59728e-09	-8.42715e-10	-5.2877e-11
-96.516	-1.71575e-09	-1.59634e-09	-8.42715e-10	-5.3815e-11
-96.504	-1.71606e-09	-1.59416e-09	-8.4209e-10	-5.2877e-11
-96.492	-1.717e-09	-1.59291e-09	-8.4084e-10	-5.1939e-11
-96.48	-1.71669e-09	-1.59291e-09	-8.39902e-10	-4.9439e-11
-96.468	-1.71638e-09	-1.59291e-09	-8.37401e-10	-4.7563e-11
-96.456	-1.71513e-09	-1.59291e-09	-8.36463e-10	-4.5375e-11
-96.444	-1.71387e-09	-1.59384e-09	-8.3365e-10	-4.475e-11
-96.432	-1.71356e-09	-1.59384e-09	-8.31462e-10	-4.3812e-11
-96.42	-1.712e-09	-1.59416e-09	-8.29899e-10	-4.5375e-11
-96.408	-1.712e-09	-1.59509e-09	-8.28649e-10	-4.6313e-11
-96.396	-1.71137e-09	-1.59384e-09	-8.28336e-10	-4.7563e-11
-96.384	-1.712e-09	-1.59353e-09	-8.29274e-10	-4.8188e-11
-96.372	-1.712e-09	-1.59259e-09	-8.30212e-10	-4.8813e-11
-96.36	-1.71231e-09	-1.59166e-09	-8.30212e-10	-4.8813e-11
-96.348	-1.71231e-09	-1.59041e-09	-8.31462e-10	-4.8813e-11
-96.336	-1.71387e-09	-1.59041e-09	-8.30212e-10	-4.7876e-11
-96.324	-1.7145e-09	-1.59166e-09	-8.28024e-10	-4.7251e-11
-96.312	-1.71544e-09	-1.59197e-09	-8.24585e-10	-4.6625e-11
-96.3	-1.717e-09	-1.59322e-09	-8.2271e-10	-4.5688e-11
-96.288	-1.71794e-09	-1.59353e-09	-8.19272e-10	-4.5688e-11
-96.276	-1.71981e-09	-1.59353e-09	-8.17396e-10	-4.6e-11
-96.264	-1.7195e-09	-1.59259e-09	-8.16458e-10	-4.6e-11
-96.252	-1.71888e-09	-1.59197e-09	-8.16771e-10	-4.6e-11
-96.24	-1.71794e-09	-1.59009e-09	-8.17083e-10	-4.5375e-11
-96.228	-1.71606e-09	-1.58884e-09	-8.18334e-10	-4.6e-11
-96.216	-1.71481e-09	-1.58822e-09	-8.18646e-10	-4.6938e-11
-96.204	-1.71325e-09	-1.58853e-09	-8.19897e-10	-4.7876e-11
-96.192	-1.71137e-09	-1.58791e-09	-8.2146e-10	-4.8501e-11
-96.18	-1.70981e-09	-1.58728e-09	-8.22397e-10	-4.8813e-11
-96.168	-1.70981e-09	-1.58759e-09	-8.23648e-10	-4.9439e-11
-96.156	-1.71044e-09	-1.58822e-09	-8.24585e-10	-4.8813e-11
-96.144	-1.71169e-09	-1.58916e-09	-8.25523e-10	-4.9126e-11
-96.132	-1.71231e-09	-1.58978e-09	-8.25211e-10	-4.8813e-11
-96.12	-1.71262e-09	-1.59041e-09	-8.27086e-10	-5.0689e-11
-96.108	-1.71262e-09	-1.59009e-09	-8.26773e-10	-5.319e-11
-96.096	-1.71137e-09	-1.58947e-09	-8.26773e-10	-5.5378e-11
-96.084	-1.70981e-09	-1.59009e-09	-8.26773e-10	-5.7566e-11
-96.072	-1.70856e-09	-1.59009e-09	-8.26461e-10	-5.8816e-11
-96.06	-1.70762e-09	-1.58916e-09	-8.25211e-10	-5.8816e-11
-96.048	-1.70637e-09	-1.58853e-09	-8.23648e-10	-5.8503e-11
-96.036	-1.70637e-09	-1.58884e-09	-8.23335e-10	-5.6628e-11
-96.024	-1.70637e-09	-1.58759e-09	-8.21772e-10	-5.3815e-11
[truncated: 18,003 more rows]

## Sheet: Fig 2B
the dose curve of YM201636 on TPC2 channel
on WT channel
	YM201636 concentration (M)	Normlized inhibition
		mean value	SEM	cell number
	1e-08	0.0979456	0.0388871	5
	3e-08	0.0956029	0.0351974	5
	1e-07	0.300194	0.0270794	5
	2e-07	0.634069	0.0214196	6
	3e-07	0.754353	0.0473722	5
	1e-06	0.991286	0.00320956	5
	3e-06	0.990123	0.00292059	5
		YM201636 concentration
		10 nM	30 nM	100 nM	200 nM	300 nM	1 μM	3 μM
	cell 1	-0.0485494	-0.0287586	0.399072	0.662239	0.885371	1.0012	1
	cell 2	0.141732	0.142206	0.298681	0.723628	0.608877	0.982537	0.985599
	cell 3	0.153643	0.187377	0.325595	0.645332	0.739165	0.983564	0.985339
	cell 4	0.0499752	0.0395482	0.225189	0.621717	0.861645	0.995463	0.995847
	cell 5	0.192927	0.137641	0.252432	0.558232	0.676709	0.993666	0.983833
	cell 6				0.593264

## Sheet: Fig 2C
	current（A）
X-axis（voltage）	0.3 μM PI(3,5)P2	0.3 μM PI(3,5)P2+ 50 nM YM201636	0.3 μM PI(3,5)P2+ 0.2 μM YM201636
-119.386	-1.59791e-09	-1.28908e-09	-5.11068e-10
-119.383	-1.59853e-09	-1.28845e-09	-5.1138e-10
-119.381	-1.59978e-09	-1.28814e-09	-5.1138e-10
-119.378	-1.60197e-09	-1.28877e-09	-5.1138e-10
-119.376	-1.60478e-09	-1.28939e-09	-5.09818e-10
-119.374	-1.60478e-09	-1.29033e-09	-5.09192e-10
-119.371	-1.60635e-09	-1.29127e-09	-5.08255e-10
-119.369	-1.60635e-09	-1.29064e-09	-5.06379e-10
-119.366	-1.60572e-09	-1.29095e-09	-5.06067e-10
-119.364	-1.60572e-09	-1.29033e-09	-5.05129e-10
-119.362	-1.60572e-09	-1.29127e-09	-5.04191e-10
-119.359	-1.60729e-09	-1.29033e-09	-5.05441e-10
-119.357	-1.60854e-09	-1.2897e-09	-5.05129e-10
-119.354	-1.60979e-09	-1.28752e-09	-5.06379e-10
-119.352	-1.61104e-09	-1.28502e-09	-5.07317e-10
-119.35	-1.61135e-09	-1.28345e-09	-5.06692e-10
-119.347	-1.61291e-09	-1.2822e-09	-5.07317e-10
-119.345	-1.61479e-09	-1.28095e-09	-5.06067e-10
-119.342	-1.61604e-09	-1.28033e-09	-5.04191e-10
-119.34	-1.61729e-09	-1.27939e-09	-5.02628e-10
-119.338	-1.61698e-09	-1.27876e-09	-5.02316e-10
-119.335	-1.61729e-09	-1.2772e-09	-5.01378e-10
-119.333	-1.61698e-09	-1.27626e-09	-5.01691e-10
-119.33	-1.61604e-09	-1.27501e-09	-5.02316e-10
-119.328	-1.61416e-09	-1.27439e-09	-5.04191e-10
-119.326	-1.61072e-09	-1.27376e-09	-5.04816e-10
-119.323	-1.60916e-09	-1.27376e-09	-5.07317e-10
-119.321	-1.60666e-09	-1.27345e-09	-5.0888e-10
-119.318	-1.60635e-09	-1.27345e-09	-5.09505e-10
-119.316	-1.6051e-09	-1.27345e-09	-5.09505e-10
-119.314	-1.60572e-09	-1.27282e-09	-5.1013e-10
-119.311	-1.60541e-09	-1.27345e-09	-5.09818e-10
-119.309	-1.60666e-09	-1.27314e-09	-5.09192e-10
-119.306	-1.60666e-09	-1.27408e-09	-5.1013e-10
-119.304	-1.60791e-09	-1.27345e-09	-5.11068e-10
-119.302	-1.60885e-09	-1.27408e-09	-5.11693e-10
-119.299	-1.60947e-09	-1.27564e-09	-5.12943e-10
-119.297	-1.60979e-09	-1.27626e-09	-5.13256e-10
-119.294	-1.61104e-09	-1.27626e-09	-5.13256e-10
-119.292	-1.61135e-09	-1.2772e-09	-5.12631e-10
-119.29	-1.61229e-09	-1.2772e-09	-5.12318e-10
-119.287	-1.61291e-09	-1.27783e-09	-5.11693e-10
-119.285	-1.61322e-09	-1.2772e-09	-5.11068e-10
-119.282	-1.61447e-09	-1.27689e-09	-5.10443e-10
-119.28	-1.61698e-09	-1.27751e-09	-5.09818e-10
-119.278	-1.61885e-09	-1.27845e-09	-5.08567e-10
-119.275	-1.6201e-09	-1.27939e-09	-5.07629e-10
-119.273	-1.62104e-09	-1.28064e-09	-5.07317e-10
-119.27	-1.62041e-09	-1.28126e-09	-5.07317e-10
-119.268	-1.6201e-09	-1.28189e-09	-5.07004e-10
-119.266	-1.61948e-09	-1.28314e-09	-5.07317e-10
-119.263	-1.61823e-09	-1.28314e-09	-5.08255e-10
-119.261	-1.61948e-09	-1.28345e-09	-5.08567e-10
-119.258	-1.6201e-09	-1.28439e-09	-5.09192e-10
-119.256	-1.62104e-09	-1.28439e-09	-5.0888e-10
-119.254	-1.62198e-09	-1.28502e-09	-5.09192e-10
-119.251	-1.62229e-09	-1.28564e-09	-5.08255e-10
-119.249	-1.62166e-09	-1.28627e-09	-5.08255e-10
-119.246	-1.62135e-09	-1.28627e-09	-5.07317e-10
-119.244	-1.61948e-09	-1.28533e-09	-5.07317e-10
-119.242	-1.61854e-09	-1.2847e-09	-5.06379e-10
-119.239	-1.61635e-09	-1.28251e-09	-5.06379e-10
-119.237	-1.6151e-09	-1.28095e-09	-5.06379e-10
-119.234	-1.61666e-09	-1.28001e-09	-5.07004e-10
-119.232	-1.6176e-09	-1.2797e-09	-5.07317e-10
-119.23	-1.61791e-09	-1.2797e-09	-5.07317e-10
-119.227	-1.61916e-09	-1.28064e-09	-5.07004e-10
-119.225	-1.61979e-09	-1.28126e-09	-5.07317e-10
-119.222	-1.61979e-09	-1.2822e-09	-5.07629e-10
-119.22	-1.61885e-09	-1.28251e-09	-5.08255e-10
-119.218	-1.6176e-09	-1.28283e-09	-5.07942e-10
-119.215	-1.61666e-09	-1.28189e-09	-5.07942e-10
-119.213	-1.61666e-09	-1.28189e-09	-5.08255e-10
-119.21	-1.61604e-09	-1.28189e-09	-5.07942e-10
-119.208	-1.61635e-09	-1.28158e-09	-5.08255e-10
-119.206	-1.61698e-09	-1.28158e-09	-5.09192e-10
-119.203	-1.61698e-09	-1.28158e-09	-5.09192e-10
-119.201	-1.61729e-09	-1.28158e-09	-5.09818e-10
-119.198	-1.61791e-09	-1.28095e-09	-5.09505e-10
-119.196	-1.61916e-09	-1.28126e-09	-5.09505e-10
-119.194	-1.62041e-09	-1.28095e-09	-5.09505e-10
-119.191	-1.62198e-09	-1.28126e-09	-5.09505e-10
-119.189	-1.62229e-09	-1.28095e-09	-5.1138e-10
-119.186	-1.62166e-09	-1.28189e-09	-5.1138e-10
-119.184	-1.62198e-09	-1.28158e-09	-5.12943e-10
-119.182	-1.62166e-09	-1.28158e-09	-5.13256e-10
-119.179	-1.62073e-09	-1.28158e-09	-5.13569e-10
-119.177	-1.6201e-09	-1.28095e-09	-5.15131e-10
-119.174	-1.61979e-09	-1.2797e-09	-5.15444e-10
-119.172	-1.61948e-09	-1.27939e-09	-5.16694e-10
-119.17	-1.61916e-09	-1.27908e-09	-5.17007e-10
-119.167	-1.6201e-09	-1.27876e-09	-5.17632e-10
-119.165	-1.62104e-09	-1.27876e-09	-5.17945e-10
-119.162	-1.62229e-09	-1.27908e-09	-5.17945e-10
-119.16	-1.62385e-09	-1.28033e-09	-5.17945e-10
-119.158	-1.62541e-09	-1.28158e-09	-5.18257e-10
-119.155	-1.62792e-09	-1.2822e-09	-5.1857e-10
-119.153	-1.62917e-09	-1.28345e-09	-5.1982e-10
-119.15	-1.62948e-09	-1.28345e-09	-5.20133e-10
-119.148	-1.63073e-09	-1.28377e-09	-5.20133e-10
-119.146	-1.6326e-09	-1.28251e-09	-5.1982e-10
-119.143	-1.63323e-09	-1.2822e-09	-5.20133e-10
-119.141	-1.63385e-09	-1.28064e-09	-5.1982e-10
-119.138	-1.63323e-09	-1.28001e-09	-5.19195e-10
-119.136	-1.63198e-09	-1.2797e-09	-5.20133e-10
-119.134	-1.63167e-09	-1.28064e-09	-5.21383e-10
-119.131	-1.63104e-09	-1.28251e-09	-5.22008e-10
-119.129	-1.63135e-09	-1.28283e-09	-5.22633e-10
-119.126	-1.62948e-09	-1.28377e-09	-5.22946e-10
-119.124	-1.62792e-09	-1.28345e-09	-5.22633e-10
-119.122	-1.6251e-09	-1.28408e-09	-5.21696e-10
-119.119	-1.6226e-09	-1.28377e-09	-5.2107e-10
-119.117	-1.62041e-09	-1.28408e-09	-5.20133e-10
-119.114	-1.61916e-09	-1.2847e-09	-5.18882e-10
-119.112	-1.61885e-09	-1.2847e-09	-5.1732e-10
-119.11	-1.61916e-09	-1.28533e-09	-5.1732e-10
-119.107	-1.6201e-09	-1.2847e-09	-5.16694e-10
-119.105	-1.62198e-09	-1.28502e-09	-5.15757e-10
-119.102	-1.62416e-09	-1.28502e-09	-5.15131e-10
-119.1	-1.62573e-09	-1.28595e-09	-5.13881e-10
-119.098	-1.62698e-09	-1.28658e-09	-5.12631e-10
-119.095	-1.62698e-09	-1.28658e-09	-5.12943e-10
-119.093	-1.62635e-09	-1.28783e-09	-5.13569e-10
-119.09	-1.62604e-09	-1.28845e-09	-5.14819e-10
-119.088	-1.62416e-09	-1.28908e-09	-5.16382e-10
-119.086	-1.62291e-09	-1.29002e-09	-5.18257e-10
-119.083	-1.62135e-09	-1.29064e-09	-5.19508e-10
-119.081	-1.62041e-09	-1.29127e-09	-5.21696e-10
-119.078	-1.6201e-09	-1.29252e-09	-5.22008e-10
-119.076	-1.61948e-09	-1.29189e-09	-5.23884e-10
-119.074	-1.62166e-09	-1.29252e-09	-5.23258e-10
-119.071	-1.62323e-09	-1.29158e-09	-5.22946e-10
-119.069	-1.62635e-09	-1.29127e-09	-5.21696e-10
-119.066	-1.62792e-09	-1.28908e-09	-5.21696e-10
-119.064	-1.62917e-09	-1.28845e-09	-5.21383e-10
-119.062	-1.63135e-09	-1.28814e-09	-5.2107e-10
-119.059	-1.63198e-09	-1.28783e-09	-5.2107e-10
-119.057	-1.63292e-09	-1.28783e-09	-5.21383e-10
-119.054	-1.63417e-09	-1.2872e-09	-5.21696e-10
-119.052	-1.63448e-09	-1.28689e-09	-5.21383e-10
-119.05	-1.63604e-09	-1.28658e-09	-5.2107e-10
-119.047	-1.63667e-09	-1.28752e-09	-5.20445e-10
-119.045	-1.63698e-09	-1.28783e-09	-5.20133e-10
-119.042	-1.63761e-09	-1.28908e-09	-5.1982e-10
-119.04	-1.63854e-09	-1.2897e-09	-5.20133e-10
-119.038	-1.63886e-09	-1.29002e-09	-5.20445e-10
-119.035	-1.64011e-09	-1.28939e-09	-5.2107e-10
-119.033	-1.64042e-09	-1.28877e-09	-5.2107e-10
-119.03	-1.64136e-09	-1.28783e-09	-5.22008e-10
-119.028	-1.64136e-09	-1.28689e-09	-5.22008e-10
-119.026	-1.64136e-09	-1.28627e-09	-5.23571e-10
-119.023	-1.64011e-09	-1.28502e-09	-5.23258e-10
-119.021	-1.63854e-09	-1.28408e-09	-5.23571e-10
-119.018	-1.63636e-09	-1.28377e-09	-5.24196e-10
-119.016	-1.6351e-09	-1.28439e-09	-5.24196e-10
-119.014	-1.63292e-09	-1.2847e-09	-5.24196e-10
-119.011	-1.6326e-09	-1.28595e-09	-5.24196e-10
-119.009	-1.63135e-09	-1.2872e-09	-5.23258e-10
-119.006	-1.63073e-09	-1.28658e-09	-5.23258e-10
-119.004	-1.63042e-09	-1.2872e-09	-5.22008e-10
-119.002	-1.63042e-09	-1.28689e-09	-5.21383e-10
-118.999	-1.6301e-09	-1.28658e-09	-5.20445e-10
-118.997	-1.63073e-09	-1.28658e-09	-5.19508e-10
-118.994	-1.6301e-09	-1.28627e-09	-5.18882e-10
-118.992	-1.63167e-09	-1.28502e-09	-5.1857e-10
-118.99	-1.6326e-09	-1.2847e-09	-5.17945e-10
-118.987	-1.63385e-09	-1.28439e-09	-5.17632e-10
-118.985	-1.63479e-09	-1.28408e-09	-5.1732e-10
-118.982	-1.63573e-09	-1.28408e-09	-5.16694e-10
-118.98	-1.63761e-09	-1.28502e-09	-5.1732e-10
-118.978	-1.63886e-09	-1.2872e-09	-5.17632e-10
-118.975	-1.64042e-09	-1.29033e-09	-5.18257e-10
-118.973	-1.64229e-09	-1.29158e-09	-5.17632e-10
-118.97	-1.64386e-09	-1.29377e-09	-5.19195e-10
-118.968	-1.64479e-09	-1.29377e-09	-5.1982e-10
-118.966	-1.64573e-09	-1.29377e-09	-5.20758e-10
-118.963	-1.64636e-09	-1.2922e-09	-5.21696e-10
-118.961	-1.64636e-09	-1.2922e-09	-5.22946e-10
-118.958	-1.64573e-09	-1.29033e-09	-5.23884e-10
-118.956	-1.64698e-09	-1.28939e-09	-5.24821e-10
-118.954	-1.6473e-09	-1.28752e-09	-5.24821e-10
-118.951	-1.6473e-09	-1.28595e-09	-5.25447e-10
-118.949	-1.64792e-09	-1.28439e-09	-5.24821e-10
-118.946	-1.64573e-09	-1.28345e-09	-5.24196e-10
-118.944	-1.64323e-09	-1.28314e-09	-5.23884e-10
-118.942	-1.64073e-09	-1.28345e-09	-5.22633e-10
-118.939	-1.63886e-09	-1.28595e-09	-5.22008e-10
-118.937	-1.63636e-09	-1.28783e-09	-5.22008e-10
-118.934	-1.6351e-09	-1.29033e-09	-5.21696e-10
-118.932	-1.6351e-09	-1.29252e-09	-5.22633e-10
-118.93	-1.63573e-09	-1.29439e-09	-5.24196e-10
-118.927	-1.63761e-09	-1.29471e-09	-5.25759e-10
-118.925	-1.63886e-09	-1.29502e-09	-5.28572e-10
-118.922	-1.64042e-09	-1.29471e-09	-5.30448e-10
-118.92	-1.64104e-09	-1.29377e-09	-5.31386e-10
-118.918	-1.64042e-09	-1.29283e-09	-5.32948e-10
-118.915	-1.63979e-09	-1.29189e-09	-5.32011e-10
-118.913	-1.63823e-09	-1.29127e-09	-5.31386e-10
-118.91	-1.63667e-09	-1.29064e-09	-5.28885e-10
-118.908	-1.63448e-09	-1.29002e-09	-5.27635e-10
-118.906	-1.63229e-09	-1.29002e-09	-5.27009e-10
-118.903	-1.63104e-09	-1.2897e-09	-5.27635e-10
-118.901	-1.6301e-09	-1.29002e-09	-5.28885e-10
-118.898	-1.63073e-09	-1.28908e-09	-5.2951e-10
-118.896	-1.63135e-09	-1.2872e-09	-5.2951e-10
-118.894	-1.6326e-09	-1.28627e-09	-5.29198e-10
-118.891	-1.63292e-09	-1.28408e-09	-5.29823e-10
-118.889	-1.63292e-09	-1.28377e-09	-5.29823e-10
-118.886	-1.63104e-09	-1.28314e-09	-5.28885e-10
-118.884	-1.62885e-09	-1.28345e-09	-5.27635e-10
-118.882	-1.62635e-09	-1.28345e-09	-5.26384e-10
-118.879	-1.62385e-09	-1.28345e-09	-5.25447e-10
-118.877	-1.62291e-09	-1.28314e-09	-5.24821e-10
-118.874	-1.62291e-09	-1.28189e-09	-5.23884e-10
-118.872	-1.62354e-09	-1.28095e-09	-5.22946e-10
-118.87	-1.62541e-09	-1.28064e-09	-5.23884e-10
-118.867	-1.62729e-09	-1.28064e-09	-5.23571e-10
-118.865	-1.62854e-09	-1.28033e-09	-5.24509e-10
-118.862	-1.62885e-09	-1.28158e-09	-5.25134e-10
-118.86	-1.62948e-09	-1.28189e-09	-5.25759e-10
-118.858	-1.6301e-09	-1.28314e-09	-5.25447e-10
-118.855	-1.62885e-09	-1.28283e-09	-5.26072e-10
-118.853	-1.62948e-09	-1.28377e-09	-5.25447e-10
-118.85	-1.62885e-09	-1.28408e-09	-5.24509e-10
-118.848	-1.62823e-09	-1.28564e-09	-5.23258e-10
-118.846	-1.62823e-09	-1.28658e-09	-5.21696e-10
-118.843	-1.62792e-09	-1.28689e-09	-5.20133e-10
-118.841	-1.6276e-09	-1.28658e-09	-5.18882e-10
-118.838	-1.62823e-09	-1.28564e-09	-5.19195e-10
-118.836	-1.62823e-09	-1.28533e-09	-5.19195e-10
-118.834	-1.62854e-09	-1.28439e-09	-5.19508e-10
-118.831	-1.62823e-09	-1.28439e-09	-5.19508e-10
-118.829	-1.6276e-09	-1.28377e-09	-5.1982e-10
-118.826	-1.62573e-09	-1.28314e-09	-5.19508e-10
-118.824	-1.62448e-09	-1.28345e-09	-5.20133e-10
-118.822	-1.62354e-09	-1.28345e-09	-5.20445e-10
-118.819	-1.62416e-09	-1.28377e-09	-5.21696e-10
-118.817	-1.62541e-09	-1.28345e-09	-5.22008e-10
-118.814	-1.62885e-09	-1.28345e-09	-5.22321e-10
-118.812	-1.63229e-09	-1.28408e-09	-5.22321e-10
-118.81	-1.63636e-09	-1.28377e-09	-5.22321e-10
-118.807	-1.63917e-09	-1.28502e-09	-5.22008e-10
-118.805	-1.64198e-09	-1.28502e-09	-5.20445e-10
-118.802	-1.64386e-09	-1.28595e-09	-5.18882e-10
-118.8	-1.64448e-09	-1.28564e-09	-5.17007e-10
-118.798	-1.64323e-09	-1.28533e-09	-5.16694e-10
-118.795	-1.64167e-09	-1.28595e-09	-5.17007e-10
-118.793	-1.63917e-09	-1.2847e-09	-5.17007e-10
-118.79	-1.63729e-09	-1.28314e-09	-5.18257e-10
-118.788	-1.63604e-09	-1.28251e-09	-5.1857e-10
-118.786	-1.63542e-09	-1.28158e-09	-5.18882e-10
-118.783	-1.63542e-09	-1.28158e-09	-5.19195e-10
-118.781	-1.63698e-09	-1.28189e-09	-5.18257e-10
-118.778	-1.63729e-09	-1.2822e-09	-5.18257e-10
-118.776	-1.63917e-09	-1.28251e-09	-5.17945e-10
-118.774	-1.64011e-09	-1.2847e-09	-5.18257e-10
-118.771	-1.64073e-09	-1.2872e-09	-5.1982e-10
-118.769	-1.64229e-09	-1.28939e-09	-5.21696e-10
-118.766	-1.64386e-09	-1.29127e-09	-5.22633e-10
-118.764	-1.64448e-09	-1.29158e-09	-5.22633e-10
-118.762	-1.64417e-09	-1.29033e-09	-5.22946e-10
-118.759	-1.64417e-09	-1.2897e-09	-5.23571e-10
-118.757	-1.64354e-09	-1.28908e-09	-5.22946e-10
-118.754	-1.64292e-09	-1.28814e-09	-5.22946e-10
-118.752	-1.64229e-09	-1.28814e-09	-5.22008e-10
-118.75	-1.64292e-09	-1.28752e-09	-5.21696e-10
-118.747	-1.64354e-09	-1.28689e-09	-5.20445e-10
-118.745	-1.64448e-09	-1.28502e-09	-5.20133e-10
-118.742	-1.64417e-09	-1.28439e-09	-5.20133e-10
-118.74	-1.64417e-09	-1.28314e-09	-5.19195e-10
-118.738	-1.64354e-09	-1.2822e-09	-5.19195e-10
-118.735	-1.64261e-09	-1.28126e-09	-5.18257e-10
-118.733	-1.64198e-09	-1.28033e-09	-5.17632e-10
-118.73	-1.64167e-09	-1.28064e-09	-5.1732e-10
-118.728	-1.64042e-09	-1.28126e-09	-5.16694e-10
-118.726	-1.63948e-09	-1.28189e-09	-5.1732e-10
-118.723	-1.63886e-09	-1.28314e-09	-5.1732e-10
-118.721	-1.63948e-09	-1.2847e-09	-5.17632e-10
-118.718	-1.63948e-09	-1.28564e-09	-5.18257e-10
-118.716	-1.64011e-09	-1.2872e-09	-5.17945e-10
-118.714	-1.64011e-09	-1.28783e-09	-5.17945e-10
-118.711	-1.64042e-09	-1.28877e-09	-5.17632e-10
-118.709	-1.64104e-09	-1.2897e-09	-5.17632e-10
-118.706	-1.64198e-09	-1.2897e-09	-5.1732e-10
-118.704	-1.64198e-09	-1.29095e-09	-5.17007e-10
-118.702	-1.64261e-09	-1.29158e-09	-5.17632e-10
-118.699	-1.64167e-09	-1.29095e-09	-5.18257e-10
-118.697	-1.64042e-09	-1.2922e-09	-5.18882e-10
-118.694	-1.63979e-09	-1.29252e-09	-5.19195e-10
-118.692	-1.63854e-09	-1.2922e-09	-5.1982e-10
-118.69	-1.63948e-09	-1.2922e-09	-5.19195e-10
-118.687	-1.63979e-09	-1.29064e-09	-5.18882e-10
-118.685	-1.63979e-09	-1.28939e-09	-5.1857e-10
-118.682	-1.63979e-09	-1.28877e-09	-5.18257e-10
-118.68	-1.63948e-09	-1.2872e-09	-5.1732e-10
-118.678	-1.63792e-09	-1.28658e-09	-5.17007e-10
-118.675	-1.63573e-09	-1.28533e-09	-5.16694e-10
-118.673	-1.63448e-09	-1.28377e-09	-5.1732e-10
-118.67	-1.63323e-09	-1.28377e-09	-5.18257e-10
-118.668	-1.63198e-09	-1.28314e-09	-5.1982e-10
-118.666	-1.63042e-09	-1.28314e-09	-5.21383e-10
-118.663	-1.62917e-09	-1.28377e-09	-5.23884e-10
-118.661	-1.62948e-09	-1.28533e-09	-5.24821e-10
-118.658	-1.62885e-09	-1.2872e-09	-5.26384e-10
-118.656	-1.63042e-09	-1.28845e-09	-5.27009e-10
-118.654	-1.63198e-09	-1.29064e-09	-5.27322e-10
-118.651	-1.63354e-09	-1.2922e-09	-5.27947e-10
-118.649	-1.63448e-09	-1.29439e-09	-5.27322e-10
-118.646	-1.6351e-09	-1.29564e-09	-5.27322e-10
-118.644	-1.63448e-09	-1.29721e-09	-5.26384e-10
-118.642	-1.63385e-09	-1.29752e-09	-5.26072e-10
-118.639	-1.63323e-09	-1.29721e-09	-5.26072e-10
-118.637	-1.63323e-09	-1.29627e-09	-5.25447e-10
-118.634	-1.63292e-09	-1.29502e-09	-5.25134e-10
-118.632	-1.63323e-09	-1.29377e-09	-5.25759e-10
-118.63	-1.63385e-09	-1.29283e-09	-5.24821e-10
-118.627	-1.6351e-09	-1.2922e-09	-5.25447e-10
-118.625	-1.63667e-09	-1.29158e-09	-5.25134e-10
-118.622	-1.63792e-09	-1.29002e-09	-5.25134e-10
-118.62	-1.63761e-09	-1.28908e-09	-5.25447e-10
-118.618	-1.63667e-09	-1.2897e-09	-5.26072e-10
-118.615	-1.63448e-09	-1.29002e-09	-5.26072e-10
-118.613	-1.63198e-09	-1.29033e-09	-5.25759e-10
-118.61	-1.63073e-09	-1.29033e-09	-5.25759e-10
-118.608	-1.62948e-09	-1.29158e-09	-5.25134e-10
-118.606	-1.62823e-09	-1.29158e-09	-5.25134e-10
-118.603	-1.6276e-09	-1.2922e-09	-5.26072e-10
-118.601	-1.62698e-09	-1.2922e-09	-5.27322e-10
-118.598	-1.62729e-09	-1.29189e-09	-5.27009e-10
-118.596	-1.62667e-09	-1.29283e-09	-5.27322e-10
-118.594	-1.62729e-09	-1.29283e-09	-5.27322e-10
-118.591	-1.62792e-09	-1.29314e-09	-5.25759e-10
-118.589	-1.62729e-09	-1.29346e-09	-5.24196e-10
-118.586	-1.6276e-09	-1.29377e-09	-5.22008e-10
-118.584	-1.62823e-09	-1.2922e-09	-5.20133e-10
-118.582	-1.62729e-09	-1.29252e-09	-5.17945e-10
-118.579	-1.62729e-09	-1.2922e-09	-5.1732e-10
-118.577	-1.62667e-09	-1.2922e-09	-5.1732e-10
-118.574	-1.62698e-09	-1.29252e-09	-5.1732e-10
-118.572	-1.62729e-09	-1.29408e-09	-5.17007e-10
-118.57	-1.62854e-09	-1.29439e-09	-5.16694e-10
-118.567	-1.62948e-09	-1.29439e-09	-5.15444e-10
-118.565	-1.6301e-09	-1.29439e-09	-5.15131e-10
-118.562	-1.63073e-09	-1.29533e-09	-5.15444e-10
-118.56	-1.63167e-09	-1.29471e-09	-5.15757e-10
-118.558	-1.63073e-09	-1.29564e-09	-5.17007e-10
-118.555	-1.63042e-09	-1.29658e-09	-5.18257e-10
-118.553	-1.63073e-09	-1.29752e-09	-5.19508e-10
-118.55	-1.63073e-09	-1.29814e-09	-5.18882e-10
-118.548	-1.62948e-09	-1.29939e-09	-5.1857e-10
-118.546	-1.62854e-09	-1.29908e-09	-5.1857e-10
-118.543	-1.62729e-09	-1.29908e-09	-5.17945e-10
-118.541	-1.62635e-09	-1.29846e-09	-5.1732e-10
-118.538	-1.62635e-09	-1.29814e-09	-5.15131e-10
-118.536	-1.62667e-09	-1.29721e-09	-5.14194e-10
-118.534	-1.62792e-09	-1.29689e-09	-5.12943e-10
-118.531	-1.62854e-09	-1.29721e-09	-5.12318e-10
-118.529	-1.62979e-09	-1.29783e-09	-5.12006e-10
-118.526	-1.63042e-09	-1.29846e-09	-5.12943e-10
-118.524	-1.6301e-09	-1.29908e-09	-5.13256e-10
-118.522	-1.62948e-09	-1.29908e-09	-5.13881e-10
-118.519	-1.62885e-09	-1.29814e-09	-5.13569e-10
-118.517	-1.62885e-09	-1.29752e-09	-5.12006e-10
-118.514	-1.62917e-09	-1.29658e-09	-5.1013e-10
-118.512	-1.62948e-09	-1.29533e-09	-5.08567e-10
-118.51	-1.62979e-09	-1.29471e-09	-5.07317e-10
-118.507	-1.62979e-09	-1.29346e-09	-5.06067e-10
-118.505	-1.62917e-09	-1.29283e-09	-5.05441e-10
-118.502	-1.62854e-09	-1.29158e-09	-5.06379e-10
-118.5	-1.62854e-09	-1.29127e-09	-5.05754e-10
-118.498	-1.62979e-09	-1.29033e-09	-5.07004e-10
-118.495	-1.63073e-09	-1.29064e-09	-5.07629e-10
-118.493	-1.63229e-09	-1.29158e-09	-5.08255e-10
-118.49	-1.63323e-09	-1.29158e-09	-5.09505e-10
-118.488	-1.63385e-09	-1.29314e-09	-5.11068e-10
-118.486	-1.63323e-09	-1.29346e-09	-5.13256e-10
-118.483	-1.63135e-09	-1.29314e-09	-5.14819e-10
-118.481	-1.62885e-09	-1.29252e-09	-5.17632e-10
-118.478	-1.62698e-09	-1.29283e-09	-5.18882e-10
-118.476	-1.62479e-09	-1.29346e-09	-5.1982e-10
-118.474	-1.62354e-09	-1.29502e-09	-5.20133e-10
-118.471	-1.62291e-09	-1.29721e-09	-5.1982e-10
-118.469	-1.62166e-09	-1.29908e-09	-5.19508e-10
-118.466	-1.62135e-09	-1.30064e-09	-5.18882e-10
-118.464	-1.62041e-09	-1.30158e-09	-5.1857e-10
-118.462	-1.62073e-09	-1.30221e-09	-5.18257e-10
-118.459	-1.62073e-09	-1.30283e-09	-5.19195e-10
-118.457	-1.62073e-09	-1.30221e-09	-5.20445e-10
-118.454	-1.62104e-09	-1.30127e-09	-5.21383e-10
-118.452	-1.62166e-09	-1.30064e-09	-5.22633e-10
-118.45	-1.62198e-09	-1.30002e-09	-5.22633e-10
-118.447	-1.62291e-09	-1.29908e-09	-5.23571e-10
-118.445	-1.62448e-09	-1.30002e-09	-5.23258e-10
-118.442	-1.62416e-09	-1.30002e-09	-5.21696e-10
-118.44	-1.6251e-09	-1.30064e-09	-5.18882e-10
-118.438	-1.62573e-09	-1.30127e-09	-5.17007e-10
-118.435	-1.62635e-09	-1.30189e-09	-5.16694e-10
-118.433	-1.62698e-09	-1.30158e-09	-5.15444e-10
-118.43	-1.62667e-09	-1.30127e-09	-5.15131e-10
-118.428	-1.62729e-09	-1.30221e-09	-5.15131e-10
-118.426	-1.62698e-09	-1.30252e-09	-5.16069e-10
-118.423	-1.62667e-09	-1.30377e-09	-5.15757e-10
-118.421	-1.62667e-09	-1.30471e-09	-5.17007e-10
-118.418	-1.62604e-09	-1.30565e-09	-5.17945e-10
-118.416	-1.62541e-09	-1.3069e-09	-5.17945e-10
-118.414	-1.62479e-09	-1.30846e-09	-5.1857e-10
-118.411	-1.62354e-09	-1.30846e-09	-5.1857e-10
-118.409	-1.6226e-09	-1.30877e-09	-5.19195e-10
-118.406	-1.62073e-09	-1.30908e-09	-5.19508e-10
-118.404	-1.61916e-09	-1.30877e-09	-5.18882e-10
-118.402	-1.6176e-09	-1.30846e-09	-5.18882e-10
-118.399	-1.61541e-09	-1.30783e-09	-5.1857e-10
-118.397	-1.61541e-09	-1.30752e-09	-5.17945e-10
-118.394	-1.6151e-09	-1.30658e-09	-5.17632e-10
-118.392	-1.61416e-09	-1.30408e-09	-5.17007e-10
-118.39	-1.61416e-09	-1.30346e-09	-5.17632e-10
-118.387	-1.61354e-09	-1.30283e-09	-5.17945e-10
-118.385	-1.61291e-09	-1.30221e-09	-5.1857e-10
-118.382	-1.61291e-09	-1.30252e-09	-5.1857e-10
-118.38	-1.61354e-09	-1.30252e-09	-5.18257e-10
-118.378	-1.61385e-09	-1.30221e-09	-5.1857e-10
-118.375	-1.61479e-09	-1.30221e-09	-5.1732e-10
-118.373	-1.61635e-09	-1.30283e-09	-5.15757e-10
-118.37	-1.61635e-09	-1.30315e-09	-5.14194e-10
-118.368	-1.61635e-09	-1.30283e-09	-5.13256e-10
-118.366	-1.61666e-09	-1.30189e-09	-5.12631e-10
-118.363	-1.61729e-09	-1.30252e-09	-5.13569e-10
-118.361	-1.61885e-09	-1.30252e-09	-5.14506e-10
-118.358	-1.62135e-09	-1.30315e-09	-5.14506e-10
-118.356	-1.6226e-09	-1.30408e-09	-5.14506e-10
-118.354	-1.62291e-09	-1.3044e-09	-5.14819e-10
-118.351	-1.62291e-09	-1.30408e-09	-5.13881e-10
-118.349	-1.62354e-09	-1.3044e-09	-5.13256e-10
-118.346	-1.62229e-09	-1.30408e-09	-5.12943e-10
-118.344	-1.62229e-09	-1.30283e-09	-5.12943e-10
-118.342	-1.62073e-09	-1.30408e-09	-5.12006e-10
-118.339	-1.62073e-09	-1.30533e-09	-5.12631e-10
-118.337	-1.61948e-09	-1.30721e-09	-5.12631e-10
-118.334	-1.61885e-09	-1.30877e-09	-5.13569e-10
-118.332	-1.61823e-09	-1.30908e-09	-5.15444e-10
-118.33	-1.61791e-09	-1.30908e-09	-5.16382e-10
-118.327	-1.61823e-09	-1.30783e-09	-5.17945e-10
-118.325	-1.61854e-09	-1.3069e-09	-5.18257e-10
-118.322	-1.61854e-09	-1.30627e-09	-5.19195e-10
-118.32	-1.61823e-09	-1.30565e-09	-5.20758e-10
-118.318	-1.61854e-09	-1.30596e-09	-5.21383e-10
-118.315	-1.61854e-09	-1.30408e-09	-5.21383e-10
-118.313	-1.61791e-09	-1.30377e-09	-5.22008e-10
-118.31	-1.6176e-09	-1.3044e-09	-5.2107e-10
-118.308	-1.61541e-09	-1.30377e-09	-5.1982e-10
-118.306	-1.61447e-09	-1.30346e-09	-5.18257e-10
-118.303	-1.61416e-09	-1.30283e-09	-5.16694e-10
-118.301	-1.61385e-09	-1.30315e-09	-5.16069e-10
-118.298	-1.61385e-09	-1.30221e-09	-5.16069e-10
-118.296	-1.6151e-09	-1.30252e-09	-5.16069e-10
-118.294	-1.61635e-09	-1.30408e-09	-5.17945e-10
-118.291	-1.61729e-09	-1.30502e-09	-5.1857e-10
-118.289	-1.61948e-09	-1.30627e-09	-5.2107e-10
-118.286	-1.6201e-09	-1.30752e-09	-5.22321e-10
-118.284	-1.62166e-09	-1.30815e-09	-5.23258e-10
-118.282	-1.62166e-09	-1.30752e-09	-5.23571e-10
-118.279	-1.62229e-09	-1.3069e-09	-5.23258e-10
-118.277	-1.62135e-09	-1.30565e-09	-5.23258e-10
-118.274	-1.62073e-09	-1.30502e-09	-5.22321e-10
-118.272	-1.62166e-09	-1.30471e-09	-5.22008e-10
-118.27	-1.62198e-09	-1.3044e-09	-5.21696e-10
-118.267	-1.62354e-09	-1.3044e-09	-5.21383e-10
-118.265	-1.62604e-09	-1.30471e-09	-5.20758e-10
-118.262	-1.62792e-09	-1.30471e-09	-5.20133e-10
-118.26	-1.62917e-09	-1.30471e-09	-5.1982e-10
-118.258	-1.62979e-09	-1.30377e-09	-5.19195e-10
-118.255	-1.6301e-09	-1.30346e-09	-5.1982e-10
-118.253	-1.62854e-09	-1.30346e-09	-5.19508e-10
-118.25	-1.62635e-09	-1.30283e-09	-5.20133e-10
-118.248	-1.62385e-09	-1.30377e-09	-5.1982e-10
-118.246	-1.61979e-09	-1.30346e-09	-5.1982e-10
-118.243	-1.61823e-09	-1.30346e-09	-5.19195e-10
-118.241	-1.6176e-09	-1.30315e-09	-5.1982e-10
-118.238	-1.61698e-09	-1.30315e-09	-5.19508e-10
-118.236	-1.61666e-09	-1.30377e-09	-5.19508e-10
-118.234	-1.61791e-09	-1.30346e-09	-5.19508e-10
-118.231	-1.61791e-09	-1.30408e-09	-5.1857e-10
-118.229	-1.61979e-09	-1.30408e-09	-5.17632e-10
-118.226	-1.62135e-09	-1.30471e-09	-5.16069e-10
-118.224	-1.6226e-09	-1.30565e-09	-5.14506e-10
-118.222	-1.62385e-09	-1.30658e-09	-5.13569e-10
-118.219	-1.62448e-09	-1.30502e-09	-5.13256e-10
-118.217	-1.62698e-09	-1.30502e-09	-5.13881e-10
-118.214	-1.62729e-09	-1.30283e-09	-5.15131e-10
-118.212	-1.62854e-09	-1.30127e-09	-5.17007e-10
-118.21	-1.62823e-09	-1.30002e-09	-5.18257e-10
-118.207	-1.62792e-09	-1.29908e-09	-5.19195e-10
-118.205	-1.6276e-09	-1.29814e-09	-5.19508e-10
-118.202	-1.62792e-09	-1.29783e-09	-5.18882e-10
-118.2	-1.62729e-09	-1.29877e-09	-5.18882e-10
-118.198	-1.62698e-09	-1.29814e-09	-5.18882e-10
-118.195	-1.62573e-09	-1.29908e-09	-5.18257e-10
-118.193	-1.62479e-09	-1.29908e-09	-5.18257e-10
-118.19	-1.62416e-09	-1.30096e-09	-5.18257e-10
-118.188	-1.62448e-09	-1.30096e-09	-5.17632e-10
-118.186	-1.62479e-09	-1.30189e-09	-5.17632e-10
-118.183	-1.62416e-09	-1.30252e-09	-5.17632e-10
-118.181	-1.62448e-09	-1.30252e-09	-5.16382e-10
-118.178	-1.6251e-09	-1.30127e-09	-5.16694e-10
-118.176	-1.62635e-09	-1.30252e-09	-5.17007e-10
-118.174	-1.62885e-09	-1.30127e-09	-5.1732e-10
-118.171	-1.63073e-09	-1.30158e-09	-5.17632e-10
-118.169	-1.63292e-09	-1.30158e-09	-5.1857e-10
-118.166	-1.63323e-09	-1.30158e-09	-5.18257e-10
-118.164	-1.63292e-09	-1.30189e-09	-5.1857e-10
-118.162	-1.63167e-09	-1.30221e-09	-5.17945e-10
-118.159	-1.63104e-09	-1.30221e-09	-5.17007e-10
-118.157	-1.63042e-09	-1.30033e-09	-5.15757e-10
-118.154	-1.63073e-09	-1.29971e-09	-5.15444e-10
-118.152	-1.63135e-09	-1.29846e-09	-5.15444e-10
-118.15	-1.63073e-09	-1.29721e-09	-5.15757e-10
-118.147	-1.63104e-09	-1.29533e-09	-5.16382e-10
-118.145	-1.6301e-09	-1.29471e-09	-5.16069e-10
-118.142	-1.63042e-09	-1.29439e-09	-5.16694e-10
-118.14	-1.6301e-09	-1.29471e-09	-5.16694e-10
-118.138	-1.63073e-09	-1.29502e-09	-5.16069e-10
-118.135	-1.63073e-09	-1.29533e-09	-5.15757e-10
-118.133	-1.63042e-09	-1.29627e-09	-5.14506e-10
-118.13	-1.63042e-09	-1.29721e-09	-5.14819e-10
-118.128	-1.62917e-09	-1.29846e-09	-5.14194e-10
-118.126	-1.62948e-09	-1.30002e-09	-5.14194e-10
-118.123	-1.62885e-09	-1.30158e-09	-5.14194e-10
-118.121	-1.62979e-09	-1.30283e-09	-5.14819e-10
-118.118	-1.63042e-09	-1.30408e-09	-5.15757e-10
-118.116	-1.63198e-09	-1.30502e-09	-5.16694e-10
-118.114	-1.6326e-09	-1.30471e-09	-5.1732e-10
-118.111	-1.63292e-09	-1.3044e-09	-5.17945e-10
-118.109	-1.63229e-09	-1.30408e-09	-5.18257e-10
-118.106	-1.63198e-09	-1.30346e-09	-5.18882e-10
-118.104	-1.63167e-09	-1.30283e-09	-5.18882e-10
-118.102	-1.63104e-09	-1.30283e-09	-5.19195e-10
-118.099	-1.62979e-09	-1.30346e-09	-5.19508e-10
-118.097	-1.62823e-09	-1.30346e-09	-5.20133e-10
-118.094	-1.62729e-09	-1.30283e-09	-5.2107e-10
-118.092	-1.62573e-09	-1.30189e-09	-5.21383e-10
-118.09	-1.6251e-09	-1.30189e-09	-5.2107e-10
-118.087	-1.62479e-09	-1.30252e-09	-5.21383e-10
-118.085	-1.62479e-09	-1.30346e-09	-5.18882e-10
-118.082	-1.62541e-09	-1.30346e-09	-5.17632e-10
-118.08	-1.62604e-09	-1.30471e-09	-5.15131e-10
-118.078	-1.62729e-09	-1.30502e-09	-5.13569e-10
-118.075	-1.6276e-09	-1.30502e-09	-5.12943e-10
-118.073	-1.62729e-09	-1.30471e-09	-5.12318e-10
-118.07	-1.62885e-09	-1.30315e-09	-5.12006e-10
-118.068	-1.62917e-09	-1.30158e-09	-5.10443e-10
-118.066	-1.62948e-09	-1.29908e-09	-5.10443e-10
-118.063	-1.6301e-09	-1.29752e-09	-5.11068e-10
-118.061	-1.62979e-09	-1.29658e-09	-5.10755e-10
-118.058	-1.6301e-09	-1.29658e-09	-5.11693e-10
-118.056	-1.63073e-09	-1.29689e-09	-5.12631e-10
-118.054	-1.63073e-09	-1.29721e-09	-5.14194e-10
-118.051	-1.62979e-09	-1.29783e-09	-5.14819e-10
-118.049	-1.6301e-09	-1.29752e-09	-5.16069e-10
-118.046	-1.62948e-09	-1.29752e-09	-5.16382e-10
-118.044	-1.62885e-09	-1.29908e-09	-5.15444e-10
-118.042	-1.6276e-09	-1.30002e-09	-5.14506e-10
-118.039	-1.6276e-09	-1.30064e-09	-5.14506e-10
-118.037	-1.62729e-09	-1.30189e-09	-5.12943e-10
-118.034	-1.62854e-09	-1.30252e-09	-5.12631e-10
-118.032	-1.62885e-09	-1.30283e-09	-5.13569e-10
-118.03	-1.62917e-09	-1.30315e-09	-5.13881e-10
-118.027	-1.62917e-09	-1.30252e-09	-5.14819e-10
-118.025	-1.62885e-09	-1.30252e-09	-5.14819e-10
-118.022	-1.62823e-09	-1.30158e-09	-5.14506e-10
-118.02	-1.62698e-09	-1.30064e-09	-5.14819e-10
-118.018	-1.62635e-09	-1.29971e-09	-5.14194e-10
-118.015	-1.62667e-09	-1.29877e-09	-5.13569e-10
-118.013	-1.62635e-09	-1.29846e-09	-5.12631e-10
-118.01	-1.62635e-09	-1.29814e-09	-5.13256e-10
-118.008	-1.62541e-09	-1.29783e-09	-5.13881e-10
-118.006	-1.62635e-09	-1.29846e-09	-5.13569e-10
-118.003	-1.62541e-09	-1.29877e-09	-5.13881e-10
-118.001	-1.62479e-09	-1.29971e-09	-5.13881e-10
-117.998	-1.6251e-09	-1.30033e-09	-5.13881e-10
-117.996	-1.62573e-09	-1.30096e-09	-5.14819e-10
-117.994	-1.62635e-09	-1.30127e-09	-5.15131e-10
-117.991	-1.62698e-09	-1.30189e-09	-5.16382e-10
-117.989	-1.6276e-09	-1.30127e-09	-5.17007e-10
-117.986	-1.62823e-09	-1.30127e-09	-5.17007e-10
-117.984	-1.62917e-09	-1.30158e-09	-5.16694e-10
-117.982	-1.63042e-09	-1.30127e-09	-5.15444e-10
-117.979	-1.63135e-09	-1.30002e-09	-5.14506e-10
-117.977	-1.63135e-09	-1.29971e-09	-5.13569e-10
-117.974	-1.63167e-09	-1.29971e-09	-5.13569e-10
-117.972	-1.63042e-09	-1.29814e-09	-5.13256e-10
-117.97	-1.63042e-09	-1.29814e-09	-5.12943e-10
-117.967	-1.62917e-09	-1.29689e-09	-5.13569e-10
-117.965	-1.62885e-09	-1.29533e-09	-5.14194e-10
-117.962	-1.62854e-09	-1.29408e-09	-5.13881e-10
-117.96	-1.62823e-09	-1.29252e-09	-5.13256e-10
-117.958	-1.62823e-09	-1.2922e-09	-5.13256e-10
-117.955	-1.62854e-09	-1.29158e-09	-5.13569e-10
-117.953	-1.6276e-09	-1.29127e-09	-5.13569e-10
-117.95	-1.62854e-09	-1.29095e-09	-5.14506e-10
-117.948	-1.62792e-09	-1.29189e-09	-5.15444e-10
-117.946	-1.6276e-09	-1.29346e-09	-5.16069e-10
-117.943	-1.62792e-09	-1.29439e-09	-5.1732e-10
-117.941	-1.62948e-09	-1.29627e-09	-5.1857e-10
-117.938	-1.63073e-09	-1.29721e-09	-5.1982e-10
-117.936	-1.63292e-09	-1.29689e-09	-5.20758e-10
-117.934	-1.63417e-09	-1.29658e-09	-5.22946e-10
-117.931	-1.63448e-09	-1.29627e-09	-5.23571e-10
-117.929	-1.63385e-09	-1.29564e-09	-5.23258e-10
-117.926	-1.63135e-09	-1.29471e-09	-5.24196e-10
-117.924	-1.62792e-09	-1.29596e-09	-5.23884e-10
-117.922	-1.62448e-09	-1.29721e-09	-5.23571e-10
-117.919	-1.62229e-09	-1.29908e-09	-5.23258e-10
-117.917	-1.62041e-09	-1.30033e-09	-5.22633e-10
-117.914	-1.62073e-09	-1.30189e-09	-5.22321e-10
-117.912	-1.62198e-09	-1.30127e-09	-5.22008e-10
-117.91	-1.62385e-09	-1.30064e-09	-5.22321e-10
-117.907	-1.62729e-09	-1.29908e-09	-5.22321e-10
-117.905	-1.62948e-09	-1.29814e-09	-5.22321e-10
-117.902	-1.63167e-09	-1.29721e-09	-5.21696e-10
-117.9	-1.6326e-09	-1.29752e-09	-5.22008e-10
-117.898	-1.63385e-09	-1.29721e-09	-5.21696e-10
-117.895	-1.63385e-09	-1.29846e-09	-5.20133e-10
-117.893	-1.63354e-09	-1.29908e-09	-5.1982e-10
-117.89	-1.6326e-09	-1.29908e-09	-5.20133e-10
-117.888	-1.6301e-09	-1.29939e-09	-5.1982e-10
-117.886	-1.62917e-09	-1.30064e-09	-5.1982e-10
-117.883	-1.62792e-09	-1.30096e-09	-5.1982e-10
-117.881	-1.62885e-09	-1.30033e-09	-5.20445e-10
-117.878	-1.62917e-09	-1.29939e-09	-5.18882e-10
-117.876	-1.63104e-09	-1.29846e-09	-5.18882e-10
-117.874	-1.63135e-09	-1.29814e-09	-5.1857e-10
-117.871	-1.63292e-09	-1.29783e-09	-5.18257e-10
-117.869	-1.63354e-09	-1.29783e-09	-5.1857e-10
-117.866	-1.63229e-09	-1.29846e-09	-5.17945e-10
-117.864	-1.6326e-09	-1.29846e-09	-5.1732e-10
-117.862	-1.63198e-09	-1.29877e-09	-5.1732e-10
-117.859	-1.6301e-09	-1.29939e-09	-5.17007e-10
-117.857	-1.62979e-09	-1.29971e-09	-5.17007e-10
-117.854	-1.62917e-09	-1.30002e-09	-5.16382e-10
-117.852	-1.62885e-09	-1.30033e-09	-5.16382e-10
-117.85	-1.62917e-09	-1.29971e-09	-5.16694e-10
-117.847	-1.62885e-09	-1.29846e-09	-5.16069e-10
-117.845	-1.62948e-09	-1.29783e-09	-5.16382e-10
-117.842	-1.63042e-09	-1.29689e-09	-5.16069e-10
-117.84	-1.62979e-09	-1.29564e-09	-5.14819e-10
-117.838	-1.6301e-09	-1.29533e-09	-5.13881e-10
-117.835	-1.62823e-09	-1.29564e-09	-5.12006e-10
-117.833	-1.6276e-09	-1.29564e-09	-5.10443e-10
-117.83	-1.62698e-09	-1.29596e-09	-5.09192e-10
-117.828	-1.6251e-09	-1.29564e-09	-5.08255e-10
-117.826	-1.62416e-09	-1.29564e-09	-5.08255e-10
-117.823	-1.62291e-09	-1.29502e-09	-5.09818e-10
-117.821	-1.62323e-09	-1.29439e-09	-5.11068e-10
-117.818	-1.62323e-09	-1.29408e-09	-5.12006e-10
-117.816	-1.62385e-09	-1.29377e-09	-5.12943e-10
-117.814	-1.62448e-09	-1.29471e-09	-5.13256e-10
-117.811	-1.62541e-09	-1.29533e-09	-5.12943e-10
-117.809	-1.62573e-09	-1.29689e-09	-5.12006e-10
-117.806	-1.62635e-09	-1.29908e-09	-5.09818e-10
-117.804	-1.62541e-09	-1.30064e-09	-5.08255e-10
-117.802	-1.62416e-09	-1.30221e-09	-5.06379e-10
-117.799	-1.62385e-09	-1.30315e-09	-5.04816e-10
-117.797	-1.62416e-09	-1.30221e-09	-5.03879e-10
-117.794	-1.62479e-09	-1.30002e-09	-5.04191e-10
-117.792	-1.62635e-09	-1.29783e-09	-5.04504e-10
-117.79	-1.62792e-09	-1.29658e-09	-5.06067e-10
-117.787	-1.62854e-09	-1.29502e-09	-5.07942e-10
-117.785	-1.63042e-09	-1.29471e-09	-5.0888e-10
-117.782	-1.63042e-09	-1.29408e-09	-5.11693e-10
-117.78	-1.63104e-09	-1.29377e-09	-5.11693e-10
-117.778	-1.6301e-09	-1.29283e-09	-5.12943e-10
-117.775	-1.62917e-09	-1.29283e-09	-5.14194e-10
-117.773	-1.62667e-09	-1.2922e-09	-5.15131e-10
-117.77	-1.62416e-09	-1.29095e-09	-5.16069e-10
-117.768	-1.62166e-09	-1.29189e-09	-5.15131e-10
-117.766	-1.61979e-09	-1.29033e-09	-5.15131e-10
-117.763	-1.61948e-09	-1.28908e-09	-5.14506e-10
-117.761	-1.61948e-09	-1.28752e-09	-5.13569e-10
-117.758	-1.61948e-09	-1.28627e-09	-5.13256e-10
-117.756	-1.61948e-09	-1.28408e-09	-5.12006e-10
-117.754	-1.61979e-09	-1.28408e-09	-5.12318e-10
-117.751	-1.61979e-09	-1.2847e-09	-5.12006e-10
-117.749	-1.61948e-09	-1.28408e-09	-5.11068e-10
-117.746	-1.61916e-09	-1.28564e-09	-5.11068e-10
-117.744	-1.61791e-09	-1.28564e-09	-5.11693e-10
-117.742	-1.61698e-09	-1.28689e-09	-5.12006e-10
-117.739	-1.61635e-09	-1.28814e-09	-5.12631e-10
-117.737	-1.61604e-09	-1.28845e-09	-5.14194e-10
-117.734	-1.61635e-09	-1.28845e-09	-5.14819e-10
-117.732	-1.61698e-09	-1.28783e-09	-5.14819e-10
-117.73	-1.61729e-09	-1.28689e-09	-5.15131e-10
-117.727	-1.61823e-09	-1.28502e-09	-5.13569e-10
-117.725	-1.61948e-09	-1.28345e-09	-5.11068e-10
-117.722	-1.61979e-09	-1.28033e-09	-5.0888e-10
-117.72	-1.61979e-09	-1.27939e-09	-5.07317e-10
-117.718	-1.62041e-09	-1.27783e-09	-5.06379e-10
-117.715	-1.61948e-09	-1.27814e-09	-5.06692e-10
-117.713	-1.61948e-09	-1.27845e-09	-5.06692e-10
-117.71	-1.6201e-09	-1.2797e-09	-5.0888e-10
-117.708	-1.62073e-09	-1.28158e-09	-5.1013e-10
-117.706	-1.62073e-09	-1.28345e-09	-5.13569e-10
-117.703	-1.62229e-09	-1.28439e-09	-5.16069e-10
-117.701	-1.62385e-09	-1.2847e-09	-5.17632e-10
-117.698	-1.62635e-09	-1.28439e-09	-5.19508e-10
-117.696	-1.62792e-09	-1.28345e-09	-5.1982e-10
-117.694	-1.63042e-09	-1.28377e-09	-5.20133e-10
-117.691	-1.6326e-09	-1.28283e-09	-5.19195e-10
-117.689	-1.63417e-09	-1.28314e-09	-5.18882e-10
-117.686	-1.63479e-09	-1.28345e-09	-5.17945e-10
-117.684	-1.63479e-09	-1.28283e-09	-5.1732e-10
-117.682	-1.63417e-09	-1.28251e-09	-5.16069e-10
-117.679	-1.6326e-09	-1.28158e-09	-5.15131e-10
-117.677	-1.63135e-09	-1.28095e-09	-5.13256e-10
-117.674	-1.62948e-09	-1.28064e-09	-5.12943e-10
-117.672	-1.62885e-09	-1.28095e-09	-5.12006e-10
-117.67	-1.62885e-09	-1.28126e-09	-5.1138e-10
-117.667	-1.62948e-09	-1.2822e-09	-5.12318e-10
-117.665	-1.6301e-09	-1.28408e-09	-5.12631e-10
-117.662	-1.63042e-09	-1.28564e-09	-5.13256e-10
-117.66	-1.63135e-09	-1.28627e-09	-5.14194e-10
-117.658	-1.63042e-09	-1.28627e-09	-5.14506e-10
-117.655	-1.63042e-09	-1.28533e-09	-5.14819e-10
-117.653	-1.62885e-09	-1.28377e-09	-5.14506e-10
-117.65	-1.62948e-09	-1.28251e-09	-5.14194e-10
-117.648	-1.62885e-09	-1.28158e-09	-5.12006e-10
-117.646	-1.62854e-09	-1.28001e-09	-5.1138e-10
-117.643	-1.62823e-09	-1.27939e-09	-5.1138e-10
-117.641	-1.6276e-09	-1.2797e-09	-5.12006e-10
-117.638	-1.62729e-09	-1.27908e-09	-5.13256e-10
-117.636	-1.62792e-09	-1.2797e-09	-5.13569e-10
-117.634	-1.62823e-09	-1.28001e-09	-5.13256e-10
-117.631	-1.62854e-09	-1.2797e-09	-5.12631e-10
-117.629	-1.62917e-09	-1.28033e-09	-5.12006e-10
-117.626	-1.62885e-09	-1.28064e-09	-5.1138e-10
-117.624	-1.62854e-09	-1.28158e-09	-5.11068e-10
-117.622	-1.62885e-09	-1.28251e-09	-5.10755e-10
-117.619	-1.62917e-09	-1.28314e-09	-5.12006e-10
-117.617	-1.62854e-09	-1.28439e-09	-5.11693e-10
-117.614	-1.62917e-09	-1.28533e-09	-5.12631e-10
-117.612	-1.62885e-09	-1.2872e-09	-5.12943e-10
-117.61	-1.62854e-09	-1.28689e-09	-5.13569e-10
-117.607	-1.62854e-09	-1.2872e-09	-5.13569e-10
-117.605	-1.62823e-09	-1.28564e-09	-5.13256e-10
-117.602	-1.6276e-09	-1.28439e-09	-5.12943e-10
-117.6	-1.62823e-09	-1.28283e-09	-5.12006e-10
-117.598	-1.62792e-09	-1.2822e-09	-5.1138e-10
-117.595	-1.62792e-09	-1.28283e-09	-5.1138e-10
-117.593	-1.62917e-09	-1.28377e-09	-5.10755e-10
-117.59	-1.62948e-09	-1.2847e-09	-5.09505e-10
-117.588	-1.62948e-09	-1.28689e-09	-5.0888e-10
-117.586	-1.62979e-09	-1.28877e-09	-5.09505e-10
-117.583	-1.63073e-09	-1.2897e-09	-5.1013e-10
-117.581	-1.63135e-09	-1.2897e-09	-5.11068e-10
-117.578	-1.63417e-09	-1.2897e-09	-5.12006e-10
-117.576	-1.63385e-09	-1.29002e-09	-5.12318e-10
-117.574	-1.63448e-09	-1.2897e-09	-5.13256e-10
-117.571	-1.63448e-09	-1.2897e-09	-5.12943e-10
-117.569	-1.63385e-09	-1.2897e-09	-5.12631e-10
-117.566	-1.63292e-09	-1.28908e-09	-5.12943e-10
-117.564	-1.63292e-09	-1.28908e-09	-5.12318e-10
-117.562	-1.6326e-09	-1.28814e-09	-5.13256e-10
-117.559	-1.6326e-09	-1.28814e-09	-5.12006e-10
-117.557	-1.63292e-09	-1.28752e-09	-5.12943e-10
-117.554	-1.63354e-09	-1.28752e-09	-5.13569e-10
-117.552	-1.63385e-09	-1.28689e-09	-5.13881e-10
-117.55	-1.6351e-09	-1.28814e-09	-5.13881e-10
-117.547	-1.6351e-09	-1.28845e-09	-5.13569e-10
-117.545	-1.63667e-09	-1.28908e-09	-5.13569e-10
-117.542	-1.63667e-09	-1.2897e-09	-5.13569e-10
-117.54	-1.63667e-09	-1.29064e-09	-5.12943e-10
-117.538	-1.63604e-09	-1.29002e-09	-5.12943e-10
-117.535	-1.63667e-09	-1.29064e-09	-5.12318e-10
-117.533	-1.63792e-09	-1.29002e-09	-5.12006e-10
-117.53	-1.63886e-09	-1.2897e-09	-5.12318e-10
-117.528	-1.63948e-09	-1.29095e-09	-5.12318e-10
-117.526	-1.63979e-09	-1.29189e-09	-5.12943e-10
-117.523	-1.64136e-09	-1.29408e-09	-5.13569e-10
-117.521	-1.64292e-09	-1.29533e-09	-5.13569e-10
-117.518	-1.64354e-09	-1.29689e-09	-5.12943e-10
-117.516	-1.64479e-09	-1.29814e-09	-5.12006e-10
-117.514	-1.64511e-09	-1.29877e-09	-5.11068e-10
-117.511	-1.64511e-09	-1.29846e-09	-5.08567e-10
-117.509	-1.64323e-09	-1.29721e-09	-5.07942e-10
-117.506	-1.64136e-09	-1.29689e-09	-5.06067e-10
-117.504	-1.63917e-09	-1.29596e-09	-5.06067e-10
-117.502	-1.63698e-09	-1.29564e-09	-5.06067e-10
-117.499	-1.63479e-09	-1.29502e-09	-5.06692e-10
-117.497	-1.63323e-09	-1.29439e-09	-5.07629e-10
-117.494	-1.63198e-09	-1.29346e-09	-5.09192e-10
-117.492	-1.6301e-09	-1.29314e-09	-5.10755e-10
-117.49	-1.62917e-09	-1.29283e-09	-5.11693e-10
-117.487	-1.63042e-09	-1.29189e-09	-5.12006e-10
-117.485	-1.6301e-09	-1.29127e-09	-5.11693e-10
-117.482	-1.62979e-09	-1.29095e-09	-5.09192e-10
-117.48	-1.62979e-09	-1.29095e-09	-5.07629e-10
-117.478	-1.62979e-09	-1.29127e-09	-5.04816e-10
-117.475	-1.63042e-09	-1.29095e-09	-5.02316e-10
-117.473	-1.63073e-09	-1.29189e-09	-5.01065e-10
-117.47	-1.63135e-09	-1.29127e-09	-4.98565e-10
-117.468	-1.63292e-09	-1.29064e-09	-4.9919e-10
-117.466	-1.63198e-09	-1.29002e-09	-4.98877e-10
-117.463	-1.63229e-09	-1.28845e-09	-5.01691e-10
-117.461	-1.63198e-09	-1.2872e-09	-5.03879e-10
-117.458	-1.63167e-09	-1.28502e-09	-5.05754e-10
-117.456	-1.63135e-09	-1.28251e-09	-5.07629e-10
-117.454	-1.6301e-09	-1.28189e-09	-5.0888e-10
-117.451	-1.62917e-09	-1.28001e-09	-5.09818e-10
-117.449	-1.62823e-09	-1.27939e-09	-5.09192e-10
-117.446	-1.6276e-09	-1.27939e-09	-5.0888e-10
-117.444	-1.62698e-09	-1.28095e-09	-5.07942e-10
-117.442	-1.62635e-09	-1.28158e-09	-5.06067e-10
-117.439	-1.62667e-09	-1.28314e-09	-5.04504e-10
-117.437	-1.62667e-09	-1.28502e-09	-5.03253e-10
-117.434	-1.62823e-09	-1.28627e-09	-5.02316e-10
-117.432	-1.62823e-09	-1.28845e-09	-5.01378e-10
-117.43	-1.62823e-09	-1.29064e-09	-5.00128e-10
-117.427	-1.62979e-09	-1.29158e-09	-5.00753e-10
-117.425	-1.63135e-09	-1.29189e-09	-5.00753e-10
-117.422	-1.63167e-09	-1.2922e-09	-5.01065e-10
-117.42	-1.63198e-09	-1.29158e-09	-5.0044e-10
-117.418	-1.63354e-09	-1.29033e-09	-5.01378e-10
-117.415	-1.63417e-09	-1.29158e-09	-5.01378e-10
-117.413	-1.63417e-09	-1.29127e-09	-5.02316e-10
-117.41	-1.63354e-09	-1.2922e-09	-5.02941e-10
-117.408	-1.63292e-09	-1.29283e-09	-5.05441e-10
-117.406	-1.63167e-09	-1.29283e-09	-5.06692e-10
-117.403	-1.63104e-09	-1.29346e-09	-5.07629e-10
-117.401	-1.63167e-09	-1.29439e-09	-5.08567e-10
-117.398	-1.63292e-09	-1.29439e-09	-5.1013e-10
-117.396	-1.63573e-09	-1.29502e-09	-5.11068e-10
-117.394	-1.63667e-09	-1.29439e-09	-5.10443e-10
-117.391	-1.63792e-09	-1.29314e-09	-5.11068e-10
-117.389	-1.63792e-09	-1.29283e-09	-5.10443e-10
-117.386	-1.63823e-09	-1.29127e-09	-5.1013e-10
-117.384	-1.63761e-09	-1.29127e-09	-5.11068e-10
-117.382	-1.63636e-09	-1.2922e-09	-5.11068e-10
-117.379	-1.63667e-09	-1.29314e-09	-5.11693e-10
-117.377	-1.63729e-09	-1.29314e-09	-5.13256e-10
-117.374	-1.63823e-09	-1.29346e-09	-5.14194e-10
-117.372	-1.63886e-09	-1.29314e-09	-5.14819e-10
-117.37	-1.63979e-09	-1.29314e-09	-5.16069e-10
-117.367	-1.64073e-09	-1.29314e-09	-5.14819e-10
-117.365	-1.63979e-09	-1.29346e-09	-5.14819e-10
-117.362	-1.63948e-09	-1.29283e-09	-5.15131e-10
-117.36	-1.63761e-09	-1.29189e-09	-5.14194e-10
-117.358	-1.63542e-09	-1.29064e-09	-5.13569e-10
-117.355	-1.6351e-09	-1.29002e-09	-5.13256e-10
-117.353	-1.63417e-09	-1.29002e-09	-5.13256e-10
-117.35	-1.63448e-09	-1.29158e-09	-5.14194e-10
-117.348	-1.63323e-09	-1.29377e-09	-5.14506e-10
-117.346	-1.63323e-09	-1.29408e-09	-5.13881e-10
-117.343	-1.63385e-09	-1.29377e-09	-5.13881e-10
-117.341	-1.63479e-09	-1.29314e-09	-5.13569e-10
-117.338	-1.63573e-09	-1.29189e-09	-5.13569e-10
-117.336	-1.63667e-09	-1.29127e-09	-5.13569e-10
-117.334	-1.63729e-09	-1.29127e-09	-5.13569e-10
-117.331	-1.63667e-09	-1.29127e-09	-5.14506e-10
-117.329	-1.63542e-09	-1.29002e-09	-5.14194e-10
-117.326	-1.63479e-09	-1.28877e-09	-5.14819e-10
-117.324	-1.63198e-09	-1.28752e-09	-5.15444e-10
-117.322	-1.62948e-09	-1.28658e-09	-5.15131e-10
-117.319	-1.62885e-09	-1.28627e-09	-5.16069e-10
-117.317	-1.62823e-09	-1.28502e-09	-5.15757e-10
-117.314	-1.62917e-09	-1.2847e-09	-5.16694e-10
-117.312	-1.63042e-09	-1.28502e-09	-5.15444e-10
-117.31	-1.63135e-09	-1.2847e-09	-5.15757e-10
-117.307	-1.63323e-09	-1.28439e-09	-5.15757e-10
-117.305	-1.63385e-09	-1.28439e-09	-5.16069e-10
-117.302	-1.6351e-09	-1.28502e-09	-5.15444e-10
-117.3	-1.63542e-09	-1.28533e-09	-5.14819e-10
-117.298	-1.63542e-09	-1.2872e-09	-5.14819e-10
-117.295	-1.63573e-09	-1.28752e-09	-5.14506e-10
-117.293	-1.63636e-09	-1.28814e-09	-5.14194e-10
-117.29	-1.63667e-09	-1.28814e-09	-5.12631e-10
-117.288	-1.63667e-09	-1.28752e-09	-5.12006e-10
-117.286	-1.63729e-09	-1.2872e-09	-5.1138e-10
-117.283	-1.63636e-09	-1.28533e-09	-5.09818e-10
-117.281	-1.63604e-09	-1.28564e-09	-5.09505e-10
-117.278	-1.63479e-09	-1.28533e-09	-5.1138e-10
-117.276	-1.63448e-09	-1.28502e-09	-5.11693e-10
-117.274	-1.63479e-09	-1.28502e-09	-5.12631e-10
-117.271	-1.63448e-09	-1.28533e-09	-5.13569e-10
-117.269	-1.63479e-09	-1.28564e-09	-5.14506e-10
-117.266	-1.6351e-09	-1.28533e-09	-5.14819e-10
-117.264	-1.63385e-09	-1.28533e-09	-5.14506e-10
-117.262	-1.6326e-09	-1.28439e-09	-5.13569e-10
-117.259	-1.63042e-09	-1.28502e-09	-5.13256e-10
-117.257	-1.62948e-09	-1.2847e-09	-5.13256e-10
-117.254	-1.62823e-09	-1.28533e-09	-5.12943e-10
-117.252	-1.62885e-09	-1.28627e-09	-5.12631e-10
-117.25	-1.62917e-09	-1.28564e-09	-5.12318e-10
-117.247	-1.63042e-09	-1.28627e-09	-5.1138e-10
-117.245	-1.6301e-09	-1.28627e-09	-5.11068e-10
-117.242	-1.63198e-09	-1.28752e-09	-5.10443e-10
-117.24	-1.63198e-09	-1.28752e-09	-5.09818e-10
-117.238	-1.63292e-09	-1.28877e-09	-5.11693e-10
-117.235	-1.6326e-09	-1.28939e-09	-5.11068e-10
-117.233	-1.63229e-09	-1.28908e-09	-5.11068e-10
-117.23	-1.63167e-09	-1.28845e-09	-5.1013e-10
-117.228	-1.62979e-09	-1.28814e-09	-5.09505e-10
-117.226	-1.6301e-09	-1.28877e-09	-5.08567e-10
-117.223	-1.62979e-09	-1.28783e-09	-5.07942e-10
-117.221	-1.6301e-09	-1.28689e-09	-5.07942e-10
-117.218	-1.63104e-09	-1.28658e-09	-5.07004e-10
-117.216	-1.6326e-09	-1.28658e-09	-5.06692e-10
-117.214	-1.63354e-09	-1.2872e-09	-5.07004e-10
-117.211	-1.63417e-09	-1.28877e-09	-5.06379e-10
-117.209	-1.63479e-09	-1.2897e-09	-5.07004e-10
-117.206	-1.63448e-09	-1.29127e-09	-5.07629e-10
-117.204	-1.63448e-09	-1.2922e-09	-5.07629e-10
-117.202	-1.6326e-09	-1.29346e-09	-5.07942e-10
-117.199	-1.63167e-09	-1.29439e-09	-5.07004e-10
-117.197	-1.63042e-09	-1.29471e-09	-5.06692e-10
-117.194	-1.63135e-09	-1.29564e-09	-5.06692e-10
-117.192	-1.63198e-09	-1.29502e-09	-5.07942e-10
-117.19	-1.63229e-09	-1.29533e-09	-5.08255e-10
-117.187	-1.63448e-09	-1.29502e-09	-5.09505e-10
-117.185	-1.6351e-09	-1.29471e-09	-5.09192e-10
-117.182	-1.63667e-09	-1.29627e-09	-5.0888e-10
-117.18	-1.63729e-09	-1.29658e-09	-5.08567e-10
-117.178	-1.63917e-09	-1.29721e-09	-5.06379e-10
-117.175	-1.64042e-09	-1.29814e-09	-5.06067e-10
-117.173	-1.64011e-09	-1.29846e-09	-5.05129e-10
-117.17	-1.63917e-09	-1.29721e-09	-5.04504e-10
-117.168	-1.63823e-09	-1.29627e-09	-5.03879e-10
-117.166	-1.63542e-09	-1.29502e-09	-5.03879e-10
-117.163	-1.63448e-09	-1.29377e-09	-5.04191e-10
-117.161	-1.63323e-09	-1.29283e-09	-5.03879e-10
-117.158	-1.63292e-09	-1.29283e-09	-5.04504e-10
-117.156	-1.63292e-09	-1.29283e-09	-5.04504e-10
-117.154	-1.63323e-09	-1.29283e-09	-5.05754e-10
-117.151	-1.63385e-09	-1.29346e-09	-5.07629e-10
-117.149	-1.63417e-09	-1.29346e-09	-5.09505e-10
-117.146	-1.63448e-09	-1.29314e-09	-5.1013e-10
-117.144	-1.63354e-09	-1.29158e-09	-5.10443e-10
-117.142	-1.6326e-09	-1.29002e-09	-5.08567e-10
-117.139	-1.63135e-09	-1.28908e-09	-5.07629e-10
-117.137	-1.63073e-09	-1.28783e-09	-5.07629e-10
-117.134	-1.63042e-09	-1.28752e-09	-5.07942e-10
-117.132	-1.63104e-09	-1.28752e-09	-5.08255e-10
-117.13	-1.63042e-09	-1.28845e-09	-5.08255e-10
-117.127	-1.63042e-09	-1.28877e-09	-5.08255e-10
-117.125	-1.62917e-09	-1.29033e-09	-5.07629e-10
-117.122	-1.62917e-09	-1.29064e-09	-5.07629e-10
-117.12	-1.62885e-09	-1.29064e-09	-5.07629e-10
-117.118	-1.62854e-09	-1.29095e-09	-5.07004e-10
-117.115	-1.62854e-09	-1.29127e-09	-5.07629e-10
-117.113	-1.62885e-09	-1.29033e-09	-5.07004e-10
-117.11	-1.62979e-09	-1.28939e-09	-5.08255e-10
-117.108	-1.62979e-09	-1.28939e-09	-5.0888e-10
-117.106	-1.63042e-09	-1.28752e-09	-5.11068e-10
-117.103	-1.63073e-09	-1.28783e-09	-5.12318e-10
-117.101	-1.6326e-09	-1.28689e-09	-5.13256e-10
-117.098	-1.6351e-09	-1.28627e-09	-5.13881e-10
-117.096	-1.63729e-09	-1.28658e-09	-5.13569e-10
-117.094	-1.63979e-09	-1.2872e-09	-5.12631e-10
-117.091	-1.64073e-09	-1.28908e-09	-5.11068e-10
-117.089	-1.64167e-09	-1.29002e-09	-5.09505e-10
-117.086	-1.64104e-09	-1.2922e-09	-5.08255e-10
-117.084	-1.64011e-09	-1.29502e-09	-5.08255e-10
-117.082	-1.63948e-09	-1.29658e-09	-5.08255e-10
-117.079	-1.63823e-09	-1.29783e-09	-5.08567e-10
-117.077	-1.63761e-09	-1.29846e-09	-5.0888e-10
-117.074	-1.63636e-09	-1.29658e-09	-5.09505e-10
-117.072	-1.63636e-09	-1.29564e-09	-5.09192e-10
-117.07	-1.63417e-09	-1.29377e-09	-5.09192e-10
-117.067	-1.63385e-09	-1.29283e-09	-5.07942e-10
-117.065	-1.63292e-09	-1.29189e-09	-5.07004e-10
-117.062	-1.63198e-09	-1.29127e-09	-5.06379e-10
-117.06	-1.63104e-09	-1.29127e-09	-5.05129e-10
-117.058	-1.63167e-09	-1.29002e-09	-5.03879e-10
-117.055	-1.63198e-09	-1.29002e-09	-5.04191e-10
-117.053	-1.63292e-09	-1.29002e-09	-5.04191e-10
-117.05	-1.63323e-09	-1.29033e-09	-5.04191e-10
-117.048	-1.63292e-09	-1.29033e-09	-5.04504e-10
-117.046	-1.63323e-09	-1.29002e-09	-5.04816e-10
-117.043	-1.63198e-09	-1.2897e-09	-5.05441e-10
-117.041	-1.63229e-09	-1.29002e-09	-5.05754e-10
-117.038	-1.63073e-09	-1.29002e-09	-5.04504e-10
-117.036	-1.63135e-09	-1.29002e-09	-5.04816e-10
-117.034	-1.63073e-09	-1.29095e-09	-5.03879e-10
-117.031	-1.63167e-09	-1.29002e-09	-5.04191e-10
-117.029	-1.63229e-09	-1.28939e-09	-5.04816e-10
-117.026	-1.63354e-09	-1.2897e-09	-5.04191e-10
-117.024	-1.63323e-09	-1.29033e-09	-5.05441e-10
-117.022	-1.63135e-09	-1.29127e-09	-5.06379e-10
-117.019	-1.62823e-09	-1.29314e-09	-5.07317e-10
-117.017	-1.62635e-09	-1.29346e-09	-5.07942e-10
-117.014	-1.62479e-09	-1.29471e-09	-5.07004e-10
-117.012	-1.62448e-09	-1.29533e-09	-5.06379e-10
-117.01	-1.62323e-09	-1.29627e-09	-5.04816e-10
-117.007	-1.62354e-09	-1.29564e-09	-5.03566e-10
-117.005	-1.62448e-09	-1.29502e-09	-5.02941e-10
-117.002	-1.62541e-09	-1.29564e-09	-5.02941e-10
-117	-1.62698e-09	-1.29564e-09	-5.03253e-10
-116.998	-1.62948e-09	-1.29533e-09	-5.03566e-10
-116.995	-1.63073e-09	-1.29502e-09	-5.03566e-10
-116.993	-1.63354e-09	-1.29377e-09	-5.04504e-10
-116.99	-1.63385e-09	-1.29283e-09	-5.05129e-10
-116.988	-1.63448e-09	-1.29283e-09	-5.07629e-10
-116.986	-1.63417e-09	-1.29158e-09	-5.08567e-10
-116.983	-1.63354e-09	-1.29064e-09	-5.1013e-10
-116.981	-1.63292e-09	-1.29002e-09	-5.12631e-10
-116.978	-1.6326e-09	-1.2897e-09	-5.14506e-10
-116.976	-1.63104e-09	-1.29002e-09	-5.16382e-10
-116.974	-1.62948e-09	-1.29064e-09	-5.16694e-10
-116.971	-1.62885e-09	-1.29064e-09	-5.17945e-10
-116.969	-1.62823e-09	-1.29064e-09	-5.1732e-10
-116.966	-1.62792e-09	-1.2897e-09	-5.16694e-10
-116.964	-1.62729e-09	-1.28908e-09	-5.16382e-10
-116.962	-1.62823e-09	-1.28689e-09	-5.14506e-10
-116.959	-1.62948e-09	-1.28595e-09	-5.14819e-10
-116.957	-1.63042e-09	-1.28502e-09	-5.13256e-10
-116.954	-1.63042e-09	-1.28377e-09	-5.12943e-10
-116.952	-1.63042e-09	-1.28314e-09	-5.12943e-10
-116.95	-1.63073e-09	-1.28251e-09	-5.12943e-10
-116.947	-1.63167e-09	-1.28283e-09	-5.12943e-10
-116.945	-1.63229e-09	-1.28377e-09	-5.12318e-10
-116.942	-1.63292e-09	-1.2847e-09	-5.11068e-10
-116.94	-1.63323e-09	-1.28564e-09	-5.11068e-10
-116.938	-1.63167e-09	-1.28564e-09	-5.09818e-10
-116.935	-1.63167e-09	-1.28627e-09	-5.09505e-10
-116.933	-1.63167e-09	-1.2872e-09	-5.0888e-10
-116.93	-1.63073e-09	-1.28877e-09	-5.08567e-10
-116.928	-1.63104e-09	-1.28908e-09	-5.09505e-10
-116.926	-1.63135e-09	-1.29033e-09	-5.09192e-10
-116.923	-1.63167e-09	-1.29064e-09	-5.0888e-10
-116.921	-1.6326e-09	-1.29189e-09	-5.0888e-10
-116.918	-1.63385e-09	-1.29252e-09	-5.09505e-10
-116.916	-1.6351e-09	-1.29283e-09	-5.10755e-10
-116.914	-1.63667e-09	-1.29346e-09	-5.1138e-10
-116.911	-1.63729e-09	-1.29408e-09	-5.12318e-10
-116.909	-1.63792e-09	-1.29439e-09	-5.12943e-10
-116.906	-1.63823e-09	-1.29408e-09	-5.12006e-10
-116.904	-1.63792e-09	-1.29377e-09	-5.12943e-10
-116.902	-1.63698e-09	-1.29283e-09	-5.11693e-10
-116.899	-1.63479e-09	-1.2922e-09	-5.12006e-10
-116.897	-1.63573e-09	-1.2922e-09	-5.12318e-10
-116.894	-1.63542e-09	-1.29158e-09	-5.12318e-10
-116.892	-1.6351e-09	-1.29033e-09	-5.13256e-10
-116.89	-1.6351e-09	-1.28814e-09	-5.13881e-10
-116.887	-1.63417e-09	-1.28533e-09	-5.14819e-10
-116.885	-1.63229e-09	-1.28439e-09	-5.14506e-10
-116.882	-1.63073e-09	-1.28314e-09	-5.14194e-10
-116.88	-1.62948e-09	-1.28345e-09	-5.13256e-10
-116.878	-1.62823e-09	-1.28408e-09	-5.10443e-10
-116.875	-1.6276e-09	-1.28439e-09	-5.09505e-10
-116.873	-1.62698e-09	-1.28564e-09	-5.07629e-10
-116.87	-1.62667e-09	-1.28658e-09	-5.07317e-10
-116.868	-1.62698e-09	-1.28564e-09	-5.07317e-10
-116.866	-1.62698e-09	-1.28502e-09	-5.07317e-10
-116.863	-1.62792e-09	-1.28564e-09	-5.09505e-10
-116.861	-1.62885e-09	-1.2872e-09	-5.11068e-10
-116.858	-1.63073e-09	-1.28908e-09	-5.12631e-10
-116.856	-1.63198e-09	-1.29064e-09	-5.14194e-10
-116.854	-1.63323e-09	-1.29158e-09	-5.15757e-10
-116.851	-1.63448e-09	-1.2922e-09	-5.16694e-10
-116.849	-1.63573e-09	-1.29127e-09	-5.16694e-10
-116.846	-1.6351e-09	-1.29064e-09	-5.17007e-10
-116.844	-1.63479e-09	-1.28783e-09	-5.17007e-10
-116.842	-1.63448e-09	-1.28533e-09	-5.16382e-10
-116.839	-1.63385e-09	-1.28283e-09	-5.16382e-10
-116.837	-1.63323e-09	-1.28126e-09	-5.15444e-10
-116.834	-1.63323e-09	-1.27939e-09	-5.16069e-10
-116.832	-1.63354e-09	-1.27939e-09	-5.14506e-10
-116.83	-1.63385e-09	-1.27876e-09	-5.14819e-10
-116.827	-1.63573e-09	-1.27939e-09	-5.14819e-10
-116.825	-1.63792e-09	-1.27939e-09	-5.14819e-10
-116.822	-1.63948e-09	-1.28126e-09	-5.16069e-10
-116.82	-1.64011e-09	-1.28251e-09	-5.17007e-10
-116.818	-1.64167e-09	-1.28439e-09	-5.17007e-10
-116.815	-1.64136e-09	-1.28627e-09	-5.17632e-10
-116.813	-1.64073e-09	-1.28845e-09	-5.18882e-10
-116.81	-1.63948e-09	-1.29002e-09	-5.17945e-10
-116.808	-1.63823e-09	-1.29189e-09	-5.1732e-10
-116.806	-1.63761e-09	-1.29314e-09	-5.14819e-10
-116.803	-1.63667e-09	-1.29439e-09	-5.14506e-10
-116.801	-1.63573e-09	-1.29658e-09	-5.12943e-10
-116.798	-1.6351e-09	-1.29721e-09	-5.11693e-10
-116.796	-1.63542e-09	-1.29721e-09	-5.10755e-10
-116.794	-1.63542e-09	-1.29752e-09	-5.10755e-10
-116.791	-1.63636e-09	-1.29689e-09	-5.10443e-10
-116.789	-1.63667e-09	-1.29533e-09	-5.1013e-10
-116.786	-1.63729e-09	-1.29439e-09	-5.10443e-10
-116.784	-1.63636e-09	-1.29252e-09	-5.10443e-10
-116.782	-1.63573e-09	-1.29127e-09	-5.11068e-10
-116.779	-1.63479e-09	-1.28939e-09	-5.11068e-10
-116.777	-1.63417e-09	-1.28845e-09	-5.11068e-10
-116.774	-1.63417e-09	-1.28845e-09	-5.12631e-10
-116.772	-1.63479e-09	-1.28814e-09	-5.12631e-10
-116.77	-1.63542e-09	-1.28877e-09	-5.13569e-10
-116.767	-1.63698e-09	-1.28939e-09	-5.13256e-10
-116.765	-1.63636e-09	-1.29002e-09	-5.14194e-10
-116.762	-1.63636e-09	-1.29002e-09	-5.14506e-10
-116.76	-1.63636e-09	-1.29095e-09	-5.13881e-10
-116.758	-1.63667e-09	-1.29127e-09	-5.13569e-10
-116.755	-1.63667e-09	-1.29158e-09	-5.13569e-10
-116.753	-1.6351e-09	-1.29158e-09	-5.13569e-10
-116.75	-1.63448e-09	-1.29158e-09	-5.13256e-10
-116.748	-1.63385e-09	-1.29033e-09	-5.12631e-10
-116.746	-1.63167e-09	-1.28908e-09	-5.12943e-10
-116.743	-1.63073e-09	-1.28595e-09	-5.13569e-10
-116.741	-1.63042e-09	-1.28377e-09	-5.14194e-10
-116.738	-1.6301e-09	-1.28158e-09	-5.14506e-10
-116.736	-1.63042e-09	-1.28001e-09	-5.15444e-10
-116.734	-1.63135e-09	-1.27908e-09	-5.15131e-10
-116.731	-1.6326e-09	-1.27876e-09	-5.14819e-10
-116.729	-1.63323e-09	-1.27876e-09	-5.14506e-10
-116.726	-1.63292e-09	-1.27876e-09	-5.13881e-10
-116.724	-1.63198e-09	-1.2797e-09	-5.13256e-10
-116.722	-1.63042e-09	-1.2822e-09	-5.14819e-10
-116.719	-1.62917e-09	-1.2822e-09	-5.14506e-10
-116.717	-1.62854e-09	-1.2822e-09	-5.14819e-10
-116.714	-1.62854e-09	-1.28095e-09	-5.15131e-10
-116.712	-1.62885e-09	-1.28126e-09	-5.14819e-10
-116.71	-1.62885e-09	-1.2797e-09	-5.15131e-10
-116.707	-1.62885e-09	-1.27908e-09	-5.14819e-10
-116.705	-1.62917e-09	-1.27939e-09	-5.14506e-10
-116.702	-1.62979e-09	-1.2797e-09	-5.13569e-10
-116.7	-1.62948e-09	-1.27939e-09	-5.13881e-10
-116.698	-1.6301e-09	-1.2797e-09	-5.13569e-10
-116.695	-1.63167e-09	-1.28064e-09	-5.13256e-10
-116.693	-1.63292e-09	-1.2822e-09	-5.12943e-10
-116.69	-1.63385e-09	-1.28345e-09	-5.12006e-10
-116.688	-1.63542e-09	-1.28564e-09	-5.12006e-10
-116.686	-1.63698e-09	-1.2872e-09	-5.12631e-10
-116.683	-1.63792e-09	-1.28877e-09	-5.12943e-10
-116.681	-1.63948e-09	-1.28845e-09	-5.15131e-10
-116.678	-1.64011e-09	-1.28908e-09	-5.15757e-10
-116.676	-1.64011e-09	-1.28877e-09	-5.16694e-10
-116.674	-1.63979e-09	-1.28845e-09	-5.16069e-10
-116.671	-1.64011e-09	-1.28814e-09	-5.15131e-10
-116.669	-1.63917e-09	-1.28877e-09	-5.14819e-10
-116.666	-1.63886e-09	-1.2897e-09	-5.13569e-10
-116.664	-1.63854e-09	-1.29127e-09	-5.12943e-10
-116.662	-1.63854e-09	-1.29127e-09	-5.12006e-10
-116.659	-1.63667e-09	-1.29252e-09	-5.11693e-10
-116.657	-1.63604e-09	-1.29252e-09	-5.12318e-10
-116.654	-1.63542e-09	-1.29252e-09	-5.12631e-10
-116.652	-1.6351e-09	-1.2922e-09	-5.12943e-10
-116.65	-1.63542e-09	-1.2922e-09	-5.12631e-10
-116.647	-1.6351e-09	-1.29158e-09	-5.12318e-10
-116.645	-1.63604e-09	-1.29064e-09	-5.12006e-10
-116.642	-1.63636e-09	-1.2897e-09	-5.1138e-10
-116.64	-1.63698e-09	-1.2897e-09	-5.11068e-10
-116.638	-1.63698e-09	-1.2897e-09	-5.10755e-10
-116.635	-1.63729e-09	-1.28939e-09	-5.11068e-10
-116.633	-1.63761e-09	-1.29002e-09	-5.11068e-10
-116.63	-1.63667e-09	-1.29127e-09	-5.11693e-10
-116.628	-1.63761e-09	-1.29314e-09	-5.12318e-10
-116.626	-1.63729e-09	-1.29533e-09	-5.12631e-10
-116.623	-1.63792e-09	-1.29721e-09	-5.13256e-10
-116.621	-1.63948e-09	-1.29846e-09	-5.13256e-10
-116.618	-1.63854e-09	-1.29846e-09	-5.12631e-10
-116.616	-1.63854e-09	-1.29846e-09	-5.12318e-10
-116.614	-1.63823e-09	-1.29846e-09	-5.1138e-10
-116.611	-1.63761e-09	-1.29814e-09	-5.1138e-10
-116.609	-1.63729e-09	-1.29814e-09	-5.12006e-10
-116.606	-1.63636e-09	-1.29783e-09	-5.11068e-10
-116.604	-1.63542e-09	-1.29783e-09	-5.1138e-10
-116.602	-1.63448e-09	-1.29689e-09	-5.11068e-10
-116.599	-1.63417e-09	-1.29721e-09	-5.12006e-10
-116.597	-1.63448e-09	-1.29752e-09	-5.12631e-10
-116.594	-1.63479e-09	-1.29689e-09	-5.12631e-10
-116.592	-1.63604e-09	-1.29752e-09	-5.12318e-10
-116.59	-1.63761e-09	-1.29783e-09	-5.13256e-10
-116.587	-1.63886e-09	-1.29689e-09	-5.13881e-10
-116.585	-1.63917e-09	-1.29658e-09	-5.14194e-10
-116.582	-1.64011e-09	-1.29533e-09	-5.13881e-10
-116.58	-1.64104e-09	-1.29533e-09	-5.14506e-10
-116.578	-1.64229e-09	-1.29408e-09	-5.13881e-10
-116.575	-1.64479e-09	-1.29314e-09	-5.14194e-10
-116.573	-1.64667e-09	-1.29189e-09	-5.12943e-10
-116.57	-1.64855e-09	-1.29095e-09	-5.12631e-10
-116.568	-1.64886e-09	-1.29064e-09	-5.12006e-10
-116.566	-1.64792e-09	-1.29033e-09	-5.11693e-10
-116.563	-1.64542e-09	-1.29002e-09	-5.11068e-10
-116.561	-1.64448e-09	-1.2897e-09	-5.11693e-10
-116.558	-1.64354e-09	-1.29064e-09	-5.1138e-10
-116.556	-1.64323e-09	-1.29064e-09	-5.1138e-10
-116.554	-1.64323e-09	-1.29064e-09	-5.12943e-10
-116.551	-1.64229e-09	-1.29002e-09	-5.13256e-10
-116.549	-1.64229e-09	-1.28908e-09	-5.14506e-10
-116.546	-1.64073e-09	-1.28877e-09	-5.15131e-10
-116.544	-1.64073e-09	-1.28752e-09	-5.1732e-10
-116.542	-1.63979e-09	-1.2872e-09	-5.1857e-10
-116.539	-1.63886e-09	-1.28689e-09	-5.18257e-10
-116.537	-1.63792e-09	-1.28627e-09	-5.17945e-10
-116.534	-1.63604e-09	-1.28658e-09	-5.15444e-10
-116.532	-1.63354e-09	-1.28689e-09	-5.14506e-10
-116.53	-1.63135e-09	-1.2872e-09	-5.12631e-10
-116.527	-1.62917e-09	-1.28783e-09	-5.11693e-10
-116.525	-1.62948e-09	-1.28752e-09	-5.10755e-10
-116.522	-1.62885e-09	-1.2872e-09	-5.11068e-10
-116.52	-1.62979e-09	-1.2847e-09	-5.09818e-10
-116.518	-1.62948e-09	-1.28345e-09	-5.09505e-10
-116.515	-1.62979e-09	-1.28158e-09	-5.09192e-10
-116.513	-1.6301e-09	-1.28064e-09	-5.09818e-10
-116.51	-1.63042e-09	-1.2797e-09	-5.09818e-10
-116.508	-1.63042e-09	-1.28064e-09	-5.1013e-10
-116.506	-1.63135e-09	-1.28158e-09	-5.1138e-10
-116.503	-1.63198e-09	-1.2847e-09	-5.12943e-10
-116.501	-1.63354e-09	-1.28658e-09	-5.15444e-10
-116.498	-1.63354e-09	-1.28877e-09	-5.17007e-10
-116.496	-1.63354e-09	-1.2897e-09	-5.17945e-10
-116.494	-1.63354e-09	-1.29002e-09	-5.18882e-10
-116.491	-1.63323e-09	-1.28845e-09	-5.1857e-10
-116.489	-1.63135e-09	-1.28533e-09	-5.17945e-10
-116.486	-1.62948e-09	-1.28251e-09	-5.17007e-10
-116.484	-1.6276e-09	-1.27939e-09	-5.15131e-10
-116.482	-1.62448e-09	-1.27689e-09	-5.13881e-10
-116.479	-1.62104e-09	-1.27439e-09	-5.12006e-10
-116.477	-1.6201e-09	-1.27282e-09	-5.12006e-10
-116.474	-1.61948e-09	-1.27126e-09	-5.12006e-10
-116.472	-1.61948e-09	-1.26939e-09	-5.1138e-10
-116.47	-1.62166e-09	-1.27001e-09	-5.1138e-10
-116.467	-1.6226e-09	-1.27032e-09	-5.12943e-10
-116.465	-1.62354e-09	-1.2722e-09	-5.13256e-10
-116.462	-1.62385e-09	-1.27345e-09	-5.14506e-10
-116.46	-1.62354e-09	-1.27408e-09	-5.16382e-10
-116.458	-1.6226e-09	-1.27251e-09	-5.17945e-10
-116.455	-1.62135e-09	-1.27314e-09	-5.1857e-10
-116.453	-1.62073e-09	-1.27345e-09	-5.19508e-10
-116.45	-1.61979e-09	-1.2747e-09	-5.19508e-10
-116.448	-1.61916e-09	-1.2772e-09	-5.19195e-10
-116.446	-1.61916e-09	-1.27783e-09	-5.18257e-10
-116.443	-1.61979e-09	-1.27845e-09	-5.16694e-10
-116.441	-1.62073e-09	-1.27908e-09	-5.15131e-10
-116.438	-1.62166e-09	-1.27845e-09	-5.14506e-10
-116.436	-1.62229e-09	-1.27783e-09	-5.13256e-10
-116.434	-1.62323e-09	-1.27689e-09	-5.12631e-10
-116.431	-1.62385e-09	-1.27626e-09	-5.12006e-10
-116.429	-1.62479e-09	-1.27564e-09	-5.13569e-10
-116.426	-1.62667e-09	-1.27501e-09	-5.13569e-10
-116.424	-1.62792e-09	-1.27533e-09	-5.14819e-10
-116.422	-1.62885e-09	-1.27626e-09	-5.16069e-10
-116.419	-1.62885e-09	-1.27595e-09	-5.16382e-10
-116.417	-1.62854e-09	-1.27501e-09	-5.1732e-10
-116.414	-1.62792e-09	-1.27501e-09	-5.17632e-10
-116.412	-1.62698e-09	-1.27626e-09	-5.17945e-10
-116.41	-1.62573e-09	-1.27658e-09	-5.1732e-10
-116.407	-1.62479e-09	-1.27814e-09	-5.16694e-10
-116.405	-1.62354e-09	-1.28064e-09	-5.14819e-10
-116.402	-1.62291e-09	-1.28126e-09	-5.13569e-10
-116.4	-1.62104e-09	-1.28251e-09	-5.12006e-10
-116.398	-1.62198e-09	-1.28283e-09	-5.10443e-10
-116.395	-1.62135e-09	-1.28189e-09	-5.08255e-10
-116.393	-1.62166e-09	-1.2822e-09	-5.07004e-10
-116.39	-1.62166e-09	-1.28189e-09	-5.06692e-10
-116.388	-1.62229e-09	-1.28126e-09	-5.06692e-10
-116.386	-1.62229e-09	-1.28033e-09	-5.07004e-10
-116.383	-1.6226e-09	-1.28001e-09	-5.0888e-10
-116.381	-1.62198e-09	-1.28064e-09	-5.10755e-10
-116.378	-1.62166e-09	-1.28033e-09	-5.12318e-10
-116.376	-1.62229e-09	-1.28126e-09	-5.13256e-10
-116.374	-1.62198e-09	-1.28189e-09	-5.14506e-10
-116.371	-1.62291e-09	-1.28251e-09	-5.14819e-10
-116.369	-1.62291e-09	-1.28345e-09	-5.14506e-10
-116.366	-1.62416e-09	-1.28377e-09	-5.13256e-10
-116.364	-1.62448e-09	-1.28377e-09	-5.1138e-10
-116.362	-1.6226e-09	-1.28345e-09	-5.0888e-10
-116.359	-1.61979e-09	-1.28377e-09	-5.07629e-10
-116.357	-1.61854e-09	-1.2822e-09	-5.05441e-10
-116.354	-1.61916e-09	-1.28064e-09	-5.03253e-10
-116.352	-1.61885e-09	-1.28001e-09	-5.03253e-10
-116.35	-1.61979e-09	-1.27876e-09	-5.03253e-10
-116.347	-1.62104e-09	-1.27783e-09	-5.03879e-10
-116.345	-1.62323e-09	-1.27751e-09	-5.04504e-10
-116.342	-1.62479e-09	-1.27751e-09	-5.05129e-10
-116.34	-1.62635e-09	-1.27658e-09	-5.04816e-10
-116.338	-1.62792e-09	-1.27564e-09	-5.04504e-10
-116.335	-1.62854e-09	-1.2747e-09	-5.05129e-10
-116.333	-1.62917e-09	-1.27314e-09	-5.04816e-10
-116.33	-1.62885e-09	-1.27314e-09	-5.05129e-10
-116.328	-1.62823e-09	-1.27282e-09	-5.07004e-10
-116.326	-1.6276e-09	-1.27282e-09	-5.08567e-10
-116.323	-1.6276e-09	-1.27282e-09	-5.09505e-10
-116.321	-1.62667e-09	-1.27282e-09	-5.10755e-10
-116.318	-1.62604e-09	-1.27376e-09	-5.12318e-10
-116.316	-1.62479e-09	-1.27376e-09	-5.13569e-10
-116.314	-1.62479e-09	-1.27314e-09	-5.14506e-10
-116.311	-1.62479e-09	-1.27251e-09	-5.14194e-10
-116.309	-1.6251e-09	-1.27157e-09	-5.14194e-10
-116.306	-1.62635e-09	-1.27001e-09	-5.13881e-10
-116.304	-1.62667e-09	-1.26907e-09	-5.13256e-10
-116.302	-1.62729e-09	-1.26814e-09	-5.12318e-10
-116.299	-1.6276e-09	-1.26689e-09	-5.11693e-10
-116.297	-1.62823e-09	-1.26657e-09	-5.10443e-10
-116.294	-1.62885e-09	-1.26657e-09	-5.09818e-10
-116.292	-1.62948e-09	-1.26657e-09	-5.09192e-10
-116.29	-1.63042e-09	-1.26532e-09	-5.09505e-10
-116.287	-1.63167e-09	-1.26564e-09	-5.1013e-10
-116.285	-1.63354e-09	-1.26439e-09	-5.1138e-10
-116.282	-1.63479e-09	-1.26439e-09	-5.11693e-10
-116.28	-1.63542e-09	-1.26407e-09	-5.12006e-10
-116.278	-1.63698e-09	-1.26407e-09	-5.12318e-10
-116.275	-1.63573e-09	-1.26407e-09	-5.12631e-10
-116.273	-1.63479e-09	-1.26439e-09	-5.13256e-10
-116.27	-1.63292e-09	-1.26501e-09	-5.13569e-10
-116.268	-1.63167e-09	-1.26564e-09	-5.14194e-10
-116.266	-1.62979e-09	-1.26595e-09	-5.14819e-10
-116.263	-1.6301e-09	-1.26689e-09	-5.16069e-10
-116.261	-1.6301e-09	-1.26689e-09	-5.1732e-10
-116.258	-1.63073e-09	-1.26782e-09	-5.18257e-10
-116.256	-1.63198e-09	-1.2672e-09	-5.18882e-10
-116.254	-1.63323e-09	-1.2672e-09	-5.18882e-10
-116.251	-1.63323e-09	-1.26689e-09	-5.1857e-10
-116.249	-1.63385e-09	-1.26689e-09	-5.17632e-10
-116.246	-1.63448e-09	-1.26595e-09	-5.16069e-10
-116.244	-1.63448e-09	-1.26564e-09	-5.14819e-10
-116.242	-1.63385e-09	-1.26501e-09	-5.14506e-10
-116.239	-1.63323e-09	-1.26439e-09	-5.14506e-10
-116.237	-1.63229e-09	-1.26345e-09	-5.14819e-10
-116.234	-1.63135e-09	-1.26157e-09	-5.15444e-10
-116.232	-1.62979e-09	-1.26032e-09	-5.16382e-10
-116.23	-1.62948e-09	-1.25938e-09	-5.16694e-10
-116.227	-1.62854e-09	-1.25845e-09	-5.16069e-10
-116.225	-1.62823e-09	-1.25845e-09	-5.15444e-10
-116.222	-1.62729e-09	-1.25907e-09	-5.14194e-10
-116.22	-1.6276e-09	-1.25876e-09	-5.14506e-10
-116.218	-1.62823e-09	-1.25938e-09	-5.14819e-10
-116.215	-1.62854e-09	-1.2597e-09	-5.15444e-10
-116.213	-1.62948e-09	-1.26001e-09	-5.15444e-10
-116.21	-1.62917e-09	-1.26126e-09	-5.15131e-10
-116.208	-1.62917e-09	-1.26157e-09	-5.14819e-10
-116.206	-1.62917e-09	-1.26095e-09	-5.15757e-10
-116.203	-1.62854e-09	-1.26032e-09	-5.15131e-10
-116.201	-1.62854e-09	-1.25845e-09	-5.15131e-10
-116.198	-1.62854e-09	-1.25657e-09	-5.14819e-10
-116.196	-1.62885e-09	-1.25657e-09	-5.15131e-10
-116.194	-1.62885e-09	-1.25532e-09	-5.16382e-10
-116.191	-1.62917e-09	-1.25626e-09	-5.17632e-10
-116.189	-1.6301e-09	-1.25626e-09	-5.18882e-10
-116.186	-1.63042e-09	-1.25782e-09	-5.1857e-10
-116.184	-1.63135e-09	-1.2572e-09	-5.17632e-10
-116.182	-1.63198e-09	-1.25782e-09	-5.1732e-10
-116.179	-1.63135e-09	-1.25751e-09	-5.1732e-10
-116.177	-1.63198e-09	-1.25876e-09	-5.17632e-10
-116.174	-1.63135e-09	-1.2597e-09	-5.17945e-10
-116.172	-1.63229e-09	-1.26032e-09	-5.1857e-10
-116.17	-1.63073e-09	-1.26001e-09	-5.1857e-10
-116.167	-1.63104e-09	-1.25938e-09	-5.17632e-10
-116.165	-1.63073e-09	-1.25845e-09	-5.17007e-10
-116.162	-1.63104e-09	-1.25657e-09	-5.15757e-10
-116.16	-1.63167e-09	-1.25501e-09	-5.14819e-10
-116.158	-1.6326e-09	-1.2547e-09	-5.13881e-10
-116.155	-1.6326e-09	-1.25532e-09	-5.13256e-10
-116.153	-1.63198e-09	-1.25751e-09	-5.12631e-10
-116.15	-1.63042e-09	-1.25938e-09	-5.13569e-10
-116.148	-1.62917e-09	-1.26188e-09	-5.14819e-10
-116.146	-1.62792e-09	-1.26313e-09	-5.16382e-10
-116.143	-1.62729e-09	-1.26376e-09	-5.17945e-10
-116.141	-1.62667e-09	-1.26345e-09	-5.18257e-10
-116.138	-1.62698e-09	-1.2622e-09	-5.20133e-10
-116.136	-1.62792e-09	-1.26157e-09	-5.1982e-10
-116.134	-1.62854e-09	-1.26095e-09	-5.19508e-10
-116.131	-1.62948e-09	-1.26126e-09	-5.18257e-10
-116.129	-1.63104e-09	-1.26126e-09	-5.17945e-10
-116.126	-1.63229e-09	-1.26376e-09	-5.1732e-10
-116.124	-1.63354e-09	-1.26407e-09	-5.16694e-10
-116.122	-1.63385e-09	-1.26407e-09	-5.15131e-10
-116.119	-1.63385e-09	-1.26407e-09	-5.14506e-10
-116.117	-1.63417e-09	-1.2647e-09	-5.14506e-10
-116.114	-1.63417e-09	-1.26376e-09	-5.14194e-10
-116.112	-1.63417e-09	-1.26439e-09	-5.15131e-10
-116.11	-1.63385e-09	-1.26345e-09	-5.15444e-10
-116.107	-1.63385e-09	-1.26282e-09	-5.15131e-10
-116.105	-1.63385e-09	-1.2622e-09	-5.14819e-10
-116.102	-1.63292e-09	-1.26188e-09	-5.15131e-10
-116.1	-1.63229e-09	-1.26188e-09	-5.15757e-10
-116.098	-1.63167e-09	-1.26251e-09	-5.16694e-10
-116.095	-1.63104e-09	-1.26313e-09	-5.17632e-10
-116.093	-1.63135e-09	-1.26407e-09	-5.18882e-10
-116.09	-1.63167e-09	-1.26501e-09	-5.19195e-10
-116.088	-1.6326e-09	-1.26501e-09	-5.20445e-10
-116.086	-1.6326e-09	-1.26595e-09	-5.1982e-10
-116.083	-1.63323e-09	-1.26657e-09	-5.1982e-10
-116.081	-1.63385e-09	-1.26751e-09	-5.1857e-10
-116.078	-1.63354e-09	-1.2672e-09	-5.1732e-10
-116.076	-1.63323e-09	-1.26751e-09	-5.15444e-10
-116.074	-1.6326e-09	-1.2672e-09	-5.14819e-10
-116.071	-1.63292e-09	-1.26626e-09	-5.13881e-10
-116.069	-1.63198e-09	-1.26532e-09	-5.14506e-10
-116.066	-1.63135e-09	-1.26501e-09	-5.14819e-10
-116.064	-1.63104e-09	-1.26564e-09	-5.15131e-10
-116.062	-1.63042e-09	-1.26564e-09	-5.15131e-10
-116.059	-1.62948e-09	-1.26626e-09	-5.16382e-10
-116.057	-1.62917e-09	-1.26689e-09	-5.17632e-10
-116.054	-1.62917e-09	-1.26689e-09	-5.17632e-10
-116.052	-1.62917e-09	-1.26689e-09	-5.17632e-10
-116.05	-1.62854e-09	-1.26626e-09	-5.17632e-10
-116.047	-1.62885e-09	-1.26564e-09	-5.17007e-10
-116.045	-1.62823e-09	-1.2647e-09	-5.15444e-10
-116.042	-1.62729e-09	-1.26376e-09	-5.14506e-10
-116.04	-1.62698e-09	-1.26313e-09	-5.13256e-10
-116.038	-1.62541e-09	-1.26376e-09	-5.10755e-10
-116.035	-1.62479e-09	-1.26439e-09	-5.08567e-10
-116.033	-1.62416e-09	-1.26595e-09	-5.06379e-10
-116.03	-1.62479e-09	-1.26814e-09	-5.05441e-10
-116.028	-1.62541e-09	-1.26907e-09	-5.04816e-10
-116.026	-1.62604e-09	-1.2697e-09	-5.04816e-10
-116.023	-1.62729e-09	-1.27064e-09	-5.05441e-10
-116.021	-1.62885e-09	-1.26907e-09	-5.06067e-10
-116.018	-1.62917e-09	-1.26907e-09	-5.07004e-10
-116.016	-1.6301e-09	-1.26876e-09	-5.07004e-10
-116.014	-1.6301e-09	-1.2672e-09	-5.06692e-10
-116.011	-1.6301e-09	-1.26689e-09	-5.07004e-10
-116.009	-1.63073e-09	-1.26626e-09	-5.07629e-10
-116.006	-1.63073e-09	-1.26689e-09	-5.0888e-10
-116.004	-1.63167e-09	-1.26814e-09	-5.0888e-10
-116.002	-1.63073e-09	-1.26939e-09	-5.0888e-10
-115.999	-1.62885e-09	-1.27157e-09	-5.08567e-10
-115.997	-1.62698e-09	-1.27251e-09	-5.07942e-10
-115.994	-1.6251e-09	-1.27251e-09	-5.07629e-10
-115.992	-1.62416e-09	-1.27314e-09	-5.07629e-10
-115.99	-1.62354e-09	-1.27251e-09	-5.07942e-10
-115.987	-1.62354e-09	-1.2722e-09	-5.08567e-10
-115.985	-1.62416e-09	-1.27157e-09	-5.08255e-10
-115.982	-1.62448e-09	-1.27189e-09	-5.07942e-10
-115.98	-1.62479e-09	-1.27157e-09	-5.07004e-10
-115.978	-1.62479e-09	-1.27189e-09	-5.07317e-10
-115.975	-1.62479e-09	-1.27251e-09	-5.06379e-10
-115.973	-1.6251e-09	-1.27408e-09	-5.06692e-10
-115.97	-1.62541e-09	-1.27501e-09	-5.07004e-10
-115.968	-1.62573e-09	-1.2747e-09	-5.06692e-10
-115.966	-1.6251e-09	-1.27595e-09	-5.06379e-10
-115.963	-1.62573e-09	-1.27626e-09	-5.06692e-10
-115.961	-1.62541e-09	-1.27689e-09	-5.07317e-10
-115.958	-1.62385e-09	-1.27626e-09	-5.07942e-10
-115.956	-1.62291e-09	-1.27689e-09	-5.08255e-10
-115.954	-1.6226e-09	-1.2772e-09	-5.09192e-10
-115.951	-1.62166e-09	-1.27626e-09	-5.09818e-10
-115.949	-1.62104e-09	-1.27626e-09	-5.11068e-10
-115.946	-1.62073e-09	-1.27658e-09	-5.1138e-10
-115.944	-1.61979e-09	-1.27626e-09	-5.11693e-10
-115.942	-1.61916e-09	-1.27533e-09	-5.13569e-10
-115.939	-1.61791e-09	-1.2747e-09	-5.14194e-10
-115.937	-1.6176e-09	-1.27439e-09	-5.16694e-10
-115.934	-1.61729e-09	-1.27345e-09	-5.17945e-10
-115.932	-1.61729e-09	-1.27251e-09	-5.1982e-10
-115.93	-1.61698e-09	-1.2722e-09	-5.20758e-10
-115.927	-1.61666e-09	-1.27189e-09	-5.20445e-10
-115.925	-1.61572e-09	-1.27189e-09	-5.20133e-10
-115.922	-1.6151e-09	-1.27251e-09	-5.19195e-10
-115.92	-1.61447e-09	-1.27251e-09	-5.17945e-10
-115.918	-1.61354e-09	-1.27314e-09	-5.16382e-10
-115.915	-1.61385e-09	-1.27345e-09	-5.16069e-10
-115.913	-1.61572e-09	-1.27282e-09	-5.14506e-10
-115.91	-1.61698e-09	-1.27064e-09	-5.14506e-10
-115.908	-1.61823e-09	-1.26907e-09	-5.13881e-10
-115.906	-1.61854e-09	-1.26782e-09	-5.13256e-10
-115.903	-1.61791e-09	-1.26657e-09	-5.13569e-10
-115.901	-1.61698e-09	-1.26657e-09	-5.14194e-10
-115.898	-1.61635e-09	-1.26564e-09	-5.13881e-10
-115.896	-1.61604e-09	-1.26626e-09	-5.13881e-10
-115.894	-1.61541e-09	-1.2672e-09	-5.13569e-10
-115.891	-1.61479e-09	-1.26814e-09	-5.13881e-10
-115.889	-1.61385e-09	-1.2697e-09	-5.13881e-10
-115.886	-1.61322e-09	-1.27157e-09	-5.12943e-10
-115.884	-1.61354e-09	-1.27345e-09	-5.12631e-10
-115.882	-1.61135e-09	-1.2747e-09	-5.11693e-10
-115.879	-1.6101e-09	-1.2747e-09	-5.10755e-10
-115.877	-1.60916e-09	-1.27626e-09	-5.1013e-10
-115.874	-1.60979e-09	-1.27533e-09	-5.09192e-10
-115.872	-1.61041e-09	-1.27533e-09	-5.1013e-10
-115.87	-1.61072e-09	-1.27376e-09	-5.10443e-10
-115.867	-1.61166e-09	-1.27189e-09	-5.11693e-10
-115.865	-1.6126e-09	-1.26876e-09	-5.11693e-10
-115.862	-1.6126e-09	-1.26657e-09	-5.12006e-10
-115.86	-1.61416e-09	-1.26564e-09	-5.1138e-10
-115.858	-1.6151e-09	-1.26564e-09	-5.11693e-10
-115.855	-1.61416e-09	-1.26595e-09	-5.1138e-10
-115.853	-1.61385e-09	-1.26782e-09	-5.11068e-10
-115.85	-1.61354e-09	-1.26876e-09	-5.1138e-10
-115.848	-1.61197e-09	-1.27032e-09	-5.12318e-10
-115.846	-1.6101e-09	-1.27126e-09	-5.13256e-10
-115.843	-1.60916e-09	-1.27157e-09	-5.14194e-10
-115.841	-1.60822e-09	-1.27157e-09	-5.15131e-10
-115.838	-1.60822e-09	-1.27126e-09	-5.15757e-10
-115.836	-1.60854e-09	-1.27032e-09	-5.16069e-10
-115.834	-1.60822e-09	-1.27001e-09	-5.15444e-10
-115.831	-1.60885e-09	-1.27001e-09	-5.14506e-10
-115.829	-1.61041e-09	-1.26939e-09	-5.13569e-10
-115.826	-1.61229e-09	-1.26876e-09	-5.12943e-10
-115.824	-1.61354e-09	-1.26845e-09	-5.12318e-10
-115.822	-1.61385e-09	-1.26814e-09	-5.1138e-10
-115.819	-1.61447e-09	-1.26939e-09	-5.11693e-10
-115.817	-1.6151e-09	-1.27126e-09	-5.1138e-10
-115.814	-1.61416e-09	-1.27376e-09	-5.11068e-10
-115.812	-1.61385e-09	-1.27564e-09	-5.10443e-10
-115.81	-1.61354e-09	-1.27658e-09	-5.10443e-10
-115.807	-1.6126e-09	-1.2772e-09	-5.09818e-10
-115.805	-1.61197e-09	-1.27564e-09	-5.10443e-10
-115.802	-1.61166e-09	-1.2747e-09	-5.09505e-10
-115.8	-1.61041e-09	-1.27282e-09	-5.10443e-10
-115.798	-1.61072e-09	-1.27189e-09	-5.09818e-10
-115.795	-1.60979e-09	-1.27032e-09	-5.09818e-10
-115.793	-1.61041e-09	-1.26939e-09	-5.09505e-10
-115.79	-1.61041e-09	-1.26907e-09	-5.08567e-10
-115.788	-1.6101e-09	-1.27032e-09	-5.08255e-10
-115.786	-1.61104e-09	-1.27157e-09	-5.08567e-10
-115.783	-1.61166e-09	-1.27314e-09	-5.09192e-10
-115.781	-1.6126e-09	-1.27501e-09	-5.1013e-10
-115.778	-1.61447e-09	-1.27658e-09	-5.1138e-10
-115.776	-1.61666e-09	-1.2772e-09	-5.12943e-10
-115.774	-1.61823e-09	-1.27689e-09	-5.13256e-10
-115.771	-1.61854e-09	-1.27751e-09	-5.12631e-10
-115.769	-1.61979e-09	-1.27564e-09	-5.1138e-10
-115.766	-1.61948e-09	-1.27564e-09	-5.09818e-10
-115.764	-1.61854e-09	-1.27626e-09	-5.07942e-10
-115.762	-1.61791e-09	-1.27658e-09	-5.06692e-10
-115.759	-1.61666e-09	-1.27689e-09	-5.05441e-10
-115.757	-1.61604e-09	-1.27783e-09	-5.03879e-10
-115.754	-1.61572e-09	-1.2772e-09	-5.03879e-10
-115.752	-1.61541e-09	-1.27689e-09	-5.02628e-10
-115.75	-1.61447e-09	-1.27533e-09	-5.03253e-10
-115.747	-1.6151e-09	-1.27408e-09	-5.04191e-10
-115.745	-1.6151e-09	-1.27189e-09	-5.04504e-10
-115.742	-1.61541e-09	-1.27064e-09	-5.06067e-10
-115.74	-1.61666e-09	-1.26907e-09	-5.07317e-10
-115.738	-1.61823e-09	-1.27032e-09	-5.0888e-10
-115.735	-1.61791e-09	-1.27126e-09	-5.09505e-10
-115.733	-1.61729e-09	-1.27157e-09	-5.0888e-10
-115.73	-1.61666e-09	-1.27314e-09	-5.0888e-10
-115.728	-1.61572e-09	-1.27439e-09	-5.09192e-10
-115.726	-1.61447e-09	-1.27533e-09	-5.09818e-10
-115.723	-1.61447e-09	-1.27626e-09	-5.09818e-10
-115.721	-1.61354e-09	-1.27533e-09	-5.09818e-10
-115.718	-1.61354e-09	-1.27533e-09	-5.09818e-10
-115.716	-1.61197e-09	-1.27564e-09	-5.1013e-10
-115.714	-1.61166e-09	-1.27345e-09	-5.1013e-10
-115.711	-1.61229e-09	-1.27282e-09	-5.1013e-10
-115.709	-1.61166e-09	-1.27189e-09	-5.09818e-10
-115.706	-1.61197e-09	-1.26939e-09	-5.08567e-10
-115.704	-1.61322e-09	-1.2672e-09	-5.07942e-10
-115.702	-1.61354e-09	-1.26595e-09	-5.07629e-10
-115.699	-1.61479e-09	-1.26532e-09	-5.07629e-10
-115.697	-1.61416e-09	-1.26501e-09	-5.07004e-10
-115.694	-1.6151e-09	-1.26501e-09	-5.05754e-10
-115.692	-1.61479e-09	-1.26407e-09	-5.04816e-10
-115.69	-1.61572e-09	-1.26439e-09	-5.03253e-10
-115.687	-1.61635e-09	-1.26407e-09	-5.02003e-10
-115.685	-1.61698e-09	-1.26532e-09	-4.99502e-10
-115.682	-1.6176e-09	-1.26564e-09	-4.9794e-10
-115.68	-1.61916e-09	-1.26564e-09	-4.96377e-10
-115.678	-1.61885e-09	-1.26501e-09	-4.95751e-10
-115.675	-1.61885e-09	-1.26501e-09	-4.95751e-10
-115.673	-1.61823e-09	-1.2647e-09	-4.96377e-10
-115.67	-1.61729e-09	-1.26439e-09	-4.97002e-10
-115.668	-1.6176e-09	-1.26501e-09	-4.9919e-10
-115.666	-1.61729e-09	-1.26626e-09	-4.99502e-10
-115.663	-1.61791e-09	-1.26689e-09	-5.00128e-10
-115.661	-1.61791e-09	-1.26845e-09	-5.01065e-10
-115.658	-1.61791e-09	-1.26845e-09	-5.01065e-10
-115.656	-1.6176e-09	-1.26782e-09	-4.99815e-10
-115.654	-1.61635e-09	-1.26564e-09	-4.99815e-10
-115.651	-1.61572e-09	-1.26532e-09	-4.99815e-10
-115.649	-1.61354e-09	-1.26313e-09	-5.01065e-10
-115.646	-1.61291e-09	-1.26345e-09	-5.01691e-10
-115.644	-1.61322e-09	-1.26345e-09	-5.02003e-10
-115.642	-1.6126e-09	-1.26501e-09	-5.02628e-10
-115.639	-1.61291e-09	-1.26595e-09	-5.02628e-10
-115.637	-1.61354e-09	-1.2672e-09	-5.02941e-10
-115.634	-1.6151e-09	-1.26845e-09	-5.04191e-10
-115.632	-1.61541e-09	-1.26907e-09	-5.05441e-10
-115.63	-1.61729e-09	-1.26939e-09	-5.05129e-10
-115.627	-1.61916e-09	-1.26907e-09	-5.06067e-10
-115.625	-1.62041e-09	-1.2697e-09	-5.07004e-10
-115.622	-1.62104e-09	-1.27032e-09	-5.06379e-10
-115.62	-1.62198e-09	-1.2697e-09	-5.06379e-10
-115.618	-1.62135e-09	-1.27157e-09	-5.05441e-10
-115.615	-1.62073e-09	-1.27282e-09	-5.04816e-10
-115.613	-1.62073e-09	-1.27376e-09	-5.04504e-10
-115.61	-1.62104e-09	-1.2747e-09	-5.04504e-10
-115.608	-1.62104e-09	-1.27564e-09	-5.03566e-10
-115.606	-1.62166e-09	-1.27564e-09	-5.03879e-10
-115.603	-1.62291e-09	-1.2747e-09	-5.03253e-10
-115.601	-1.62323e-09	-1.27376e-09	-5.02941e-10
-115.598	-1.62354e-09	-1.27314e-09	-5.02316e-10
-115.596	-1.62323e-09	-1.27189e-09	-5.01691e-10
-115.594	-1.62385e-09	-1.27157e-09	-4.99815e-10
-115.591	-1.62291e-09	-1.27001e-09	-5.00128e-10
-115.589	-1.6226e-09	-1.27064e-09	-5.00128e-10
-115.586	-1.62229e-09	-1.27032e-09	-5.0044e-10
-115.584	-1.62166e-09	-1.27064e-09	-5.02003e-10
-115.582	-1.62073e-09	-1.27064e-09	-5.02003e-10
-115.579	-1.62041e-09	-1.27282e-09	-5.03253e-10
-115.577	-1.61979e-09	-1.27376e-09	-5.04504e-10
-115.574	-1.62041e-09	-1.27595e-09	-5.04504e-10
-115.572	-1.62104e-09	-1.27689e-09	-5.05754e-10
-115.57	-1.62229e-09	-1.2772e-09	-5.06379e-10
-115.567	-1.62416e-09	-1.27689e-09	-5.06067e-10
-115.565	-1.62385e-09	-1.2772e-09	-5.06692e-10
-115.562	-1.62416e-09	-1.27564e-09	-5.07004e-10
-115.56	-1.62354e-09	-1.2747e-09	-5.06379e-10
-115.558	-1.62385e-09	-1.2747e-09	-5.04816e-10
-115.555	-1.62323e-09	-1.27564e-09	-5.03253e-10
-115.553	-1.62291e-09	-1.27595e-09	-5.01065e-10
-115.55	-1.62291e-09	-1.27626e-09	-4.9919e-10
-115.548	-1.62229e-09	-1.2772e-09	-4.98565e-10
-115.546	-1.62198e-09	-1.27689e-09	-4.9794e-10
-115.543	-1.62229e-09	-1.27658e-09	-4.98252e-10
-115.541	-1.62104e-09	-1.27501e-09	-4.98877e-10
-115.538	-1.62073e-09	-1.2747e-09	-4.99502e-10
-115.536	-1.62073e-09	-1.27408e-09	-4.99815e-10
-115.534	-1.62166e-09	-1.27345e-09	-4.99815e-10
-115.531	-1.62198e-09	-1.2747e-09	-5.01378e-10
-115.529	-1.62166e-09	-1.27658e-09	-5.00753e-10
-115.526	-1.62166e-09	-1.27908e-09	-5.02316e-10
-115.524	-1.62041e-09	-1.28001e-09	-5.03253e-10
-115.522	-1.61916e-09	-1.28001e-09	-5.04816e-10
-115.519	-1.6176e-09	-1.27876e-09	-5.06067e-10
-115.517	-1.61635e-09	-1.27751e-09	-5.07317e-10
-115.514	-1.61447e-09	-1.27658e-09	-5.07004e-10
-115.512	-1.61322e-09	-1.27408e-09	-5.07317e-10
-115.51	-1.61197e-09	-1.27376e-09	-5.07004e-10
-115.507	-1.61041e-09	-1.27345e-09	-5.06692e-10
-115.505	-1.60916e-09	-1.2747e-09	-5.05754e-10
-115.502	-1.60916e-09	-1.27626e-09	-5.05129e-10
-115.5	-1.60885e-09	-1.27658e-09	-5.03879e-10
-115.498	-1.60885e-09	-1.27689e-09	-5.03879e-10
-115.495	-1.60979e-09	-1.27626e-09	-5.03253e-10
-115.493	-1.60979e-09	-1.27501e-09	-5.02941e-10
-115.49	-1.61072e-09	-1.27408e-09	-5.00753e-10
-115.488	-1.61166e-09	-1.27345e-09	-5.00128e-10
-115.486	-1.61197e-09	-1.27282e-09	-4.9919e-10
-115.483	-1.61229e-09	-1.27376e-09	-4.9919e-10
-115.481	-1.61197e-09	-1.27533e-09	-5.00128e-10
-115.478	-1.61197e-09	-1.27564e-09	-5.02316e-10
-115.476	-1.61135e-09	-1.27689e-09	-5.02941e-10
-115.474	-1.61135e-09	-1.27783e-09	-5.03879e-10
-115.471	-1.61104e-09	-1.27845e-09	-5.04504e-10
-115.469	-1.60947e-09	-1.27908e-09	-5.05754e-10
-115.466	-1.60979e-09	-1.27908e-09	-5.06379e-10
-115.464	-1.60885e-09	-1.27939e-09	-5.06379e-10
-115.462	-1.61041e-09	-1.27908e-09	-5.06067e-10
-115.459	-1.61041e-09	-1.27876e-09	-5.06067e-10
-115.457	-1.61135e-09	-1.27814e-09	-5.04816e-10
-115.454	-1.61229e-09	-1.27689e-09	-5.03566e-10
-115.452	-1.61354e-09	-1.27533e-09	-5.01691e-10
-115.45	-1.61541e-09	-1.27376e-09	-5.01065e-10
-115.447	-1.61698e-09	-1.27251e-09	-5.00128e-10
-115.445	-1.61791e-09	-1.27189e-09	-5.01065e-10
-115.442	-1.61791e-09	-1.27157e-09	-5.00753e-10
-115.44	-1.61698e-09	-1.27189e-09	-5.01691e-10
-115.438	-1.6151e-09	-1.2722e-09	-5.02941e-10
-115.435	-1.61416e-09	-1.27251e-09	-5.03253e-10
-115.433	-1.61322e-09	-1.2722e-09	-5.02941e-10
-115.43	-1.61322e-09	-1.27189e-09	-5.02941e-10
-115.428	-1.61354e-09	-1.27189e-09	-5.03253e-10
-115.426	-1.61541e-09	-1.27126e-09	-5.03879e-10
-115.423	-1.61572e-09	-1.27126e-09	-5.04191e-10
-115.421	-1.61572e-09	-1.27126e-09	-5.03879e-10
-115.418	-1.61541e-09	-1.26939e-09	-5.04191e-10
-115.416	-1.61635e-09	-1.26876e-09	-5.04191e-10
-115.414	-1.61635e-09	-1.26845e-09	-5.04816e-10
-115.411	-1.61635e-09	-1.26782e-09	-5.05754e-10
-115.409	-1.61635e-09	-1.2672e-09	-5.07317e-10
-115.406	-1.61729e-09	-1.26689e-09	-5.07629e-10
-115.404	-1.61791e-09	-1.26689e-09	-5.07629e-10
-115.402	-1.61791e-09	-1.26814e-09	-5.07317e-10
-115.399	-1.61729e-09	-1.26907e-09	-5.07629e-10
-115.397	-1.61823e-09	-1.27032e-09	-5.06379e-10
-115.394	-1.61854e-09	-1.27314e-09	-5.05441e-10
-115.392	-1.61885e-09	-1.27408e-09	-5.04816e-10
-115.39	-1.61854e-09	-1.27533e-09	-5.03566e-10
-115.387	-1.61916e-09	-1.27564e-09	-5.03253e-10
-115.385	-1.61916e-09	-1.27564e-09	-5.03253e-10
-115.382	-1.6201e-09	-1.27533e-09	-5.03566e-10
-115.38	-1.61948e-09	-1.27408e-09	-5.04504e-10
-115.378	-1.6201e-09	-1.27314e-09	-5.04504e-10
-115.375	-1.61979e-09	-1.2722e-09	-5.05129e-10
-115.373	-1.6201e-09	-1.27126e-09	-5.05441e-10
-115.37	-1.6201e-09	-1.27095e-09	-5.04816e-10
-115.368	-1.62135e-09	-1.2697e-09	-5.04191e-10
-115.366	-1.62166e-09	-1.26939e-09	-5.04816e-10
-115.363	-1.62291e-09	-1.26939e-09	-5.06067e-10
-115.361	-1.62354e-09	-1.27001e-09	-5.06692e-10
-115.358	-1.62416e-09	-1.27032e-09	-5.07942e-10
-115.356	-1.62479e-09	-1.27064e-09	-5.09505e-10
-115.354	-1.62635e-09	-1.27157e-09	-5.1013e-10
-115.351	-1.62541e-09	-1.27189e-09	-5.11068e-10
-115.349	-1.62573e-09	-1.27314e-09	-5.11693e-10
-115.346	-1.62479e-09	-1.27408e-09	-5.12631e-10
-115.344	-1.62323e-09	-1.27408e-09	-5.12943e-10
-115.342	-1.62135e-09	-1.27408e-09	-5.13881e-10
-115.339	-1.61948e-09	-1.27345e-09	-5.13881e-10
-115.337	-1.6176e-09	-1.27314e-09	-5.14506e-10
-115.334	-1.61635e-09	-1.27251e-09	-5.13569e-10
-115.332	-1.61604e-09	-1.27251e-09	-5.12318e-10
-115.33	-1.6151e-09	-1.27251e-09	-5.1138e-10
-115.327	-1.6151e-09	-1.27282e-09	-5.11068e-10
-115.325	-1.61354e-09	-1.27314e-09	-5.12318e-10
-115.322	-1.61291e-09	-1.27314e-09	-5.12631e-10
-115.32	-1.61166e-09	-1.27251e-09	-5.12318e-10
-115.318	-1.6101e-09	-1.27314e-09	-5.12318e-10
-115.315	-1.60916e-09	-1.27157e-09	-5.11693e-10
-115.313	-1.60854e-09	-1.27126e-09	-5.12006e-10
-115.31	-1.6076e-09	-1.27001e-09	-5.11068e-10
-115.308	-1.6076e-09	-1.2697e-09	-5.09818e-10
-115.306	-1.60822e-09	-1.26907e-09	-5.0888e-10
-115.303	-1.6101e-09	-1.26876e-09	-5.09818e-10
-115.301	-1.61197e-09	-1.26939e-09	-5.1013e-10
-115.298	-1.61416e-09	-1.27064e-09	-5.09818e-10
-115.296	-1.61572e-09	-1.27126e-09	-5.1013e-10
-115.294	-1.61729e-09	-1.27189e-09	-5.1013e-10
-115.291	-1.61885e-09	-1.27189e-09	-5.10443e-10
-115.289	-1.6201e-09	-1.27189e-09	-5.1138e-10
-115.286	-1.61948e-09	-1.27157e-09	-5.12006e-10
-115.284	-1.62104e-09	-1.27001e-09	-5.13256e-10
-115.282	-1.62198e-09	-1.26939e-09	-5.13256e-10
-115.279	-1.62229e-09	-1.26939e-09	-5.14194e-10
-115.277	-1.6226e-09	-1.26845e-09	-5.13881e-10
-115.274	-1.6226e-09	-1.26782e-09	-5.13881e-10
-115.272	-1.62166e-09	-1.26657e-09	-5.12631e-10
-115.27	-1.62104e-09	-1.26595e-09	-5.12006e-10
-115.267	-1.61979e-09	-1.26439e-09	-5.11693e-10
-115.265	-1.61916e-09	-1.26439e-09	-5.11693e-10
-115.262	-1.61885e-09	-1.26407e-09	-5.11693e-10
-115.26	-1.61916e-09	-1.26407e-09	-5.1138e-10
-115.258	-1.61979e-09	-1.2647e-09	-5.10443e-10
-115.255	-1.6201e-09	-1.26501e-09	-5.10443e-10
-115.253	-1.61916e-09	-1.26626e-09	-5.11068e-10
-115.25	-1.6176e-09	-1.26814e-09	-5.11068e-10
-115.248	-1.61635e-09	-1.26939e-09	-5.1013e-10
-115.246	-1.61416e-09	-1.27126e-09	-5.10755e-10
-115.243	-1.61229e-09	-1.27157e-09	-5.11068e-10
-115.241	-1.60947e-09	-1.27157e-09	-5.12006e-10
-115.238	-1.60729e-09	-1.2722e-09	-5.13256e-10
-115.236	-1.60635e-09	-1.27064e-09	-5.14506e-10
-115.234	-1.60478e-09	-1.26907e-09	-5.16382e-10
-115.231	-1.6051e-09	-1.26814e-09	-5.17945e-10
-115.229	-1.60541e-09	-1.26689e-09	-5.18882e-10
-115.226	-1.60635e-09	-1.2672e-09	-5.20133e-10
-115.224	-1.60822e-09	-1.26751e-09	-5.1982e-10
-115.222	-1.60979e-09	-1.26782e-09	-5.19508e-10
-115.219	-1.61135e-09	-1.26814e-09	-5.1857e-10
-115.217	-1.61197e-09	-1.26845e-09	-5.1732e-10
-115.214	-1.61197e-09	-1.26782e-09	-5.16069e-10
-115.212	-1.61229e-09	-1.26689e-09	-5.15131e-10
-115.21	-1.61229e-09	-1.26564e-09	-5.15444e-10
-115.207	-1.6126e-09	-1.26626e-09	-5.15757e-10
-115.205	-1.61135e-09	-1.2672e-09	-5.16069e-10
-115.202	-1.61135e-09	-1.26782e-09	-5.14819e-10
-115.2	-1.60979e-09	-1.26689e-09	-5.14506e-10
-115.198	-1.60947e-09	-1.26689e-09	-5.12943e-10
-115.195	-1.60916e-09	-1.26626e-09	-5.1138e-10
-115.193	-1.60916e-09	-1.2672e-09	-5.10755e-10
-115.19	-1.60947e-09	-1.26689e-09	-5.10443e-10
-115.188	-1.60916e-09	-1.26689e-09	-5.09818e-10
-115.186	-1.60947e-09	-1.26657e-09	-5.09505e-10
-115.183	-1.60885e-09	-1.2672e-09	-5.10443e-10
-115.181	-1.60916e-09	-1.26689e-09	-5.11693e-10
-115.178	-1.60979e-09	-1.26657e-09	-5.12943e-10
-115.176	-1.61072e-09	-1.26626e-09	-5.13881e-10
-115.174	-1.61197e-09	-1.26657e-09	-5.15444e-10
-115.171	-1.6126e-09	-1.26657e-09	-5.16382e-10
-115.169	-1.61322e-09	-1.26689e-09	-5.17007e-10
-115.166	-1.61354e-09	-1.26532e-09	-5.17945e-10
-115.164	-1.61322e-09	-1.26439e-09	-5.17945e-10
-115.162	-1.61197e-09	-1.26313e-09	-5.19195e-10
-115.159	-1.61041e-09	-1.26157e-09	-5.19195e-10
-115.157	-1.60947e-09	-1.26001e-09	-5.1857e-10
-115.154	-1.6076e-09	-1.25907e-09	-5.18257e-10
-115.152	-1.60822e-09	-1.25907e-09	-5.1857e-10
-115.15	-1.60791e-09	-1.25907e-09	-5.17945e-10
-115.147	-1.60885e-09	-1.2597e-09	-5.17945e-10
-115.145	-1.60947e-09	-1.26001e-09	-5.17632e-10
-115.142	-1.61041e-09	-1.26001e-09	-5.1732e-10
-115.14	-1.61135e-09	-1.26001e-09	-5.17007e-10
-115.138	-1.61166e-09	-1.25938e-09	-5.1732e-10
-115.135	-1.61229e-09	-1.25876e-09	-5.17632e-10
-115.133	-1.6126e-09	-1.2597e-09	-5.17632e-10
-115.13	-1.61166e-09	-1.25876e-09	-5.1732e-10
-115.128	-1.61197e-09	-1.25813e-09	-5.1732e-10
-115.126	-1.60979e-09	-1.25657e-09	-5.17632e-10
-115.123	-1.60791e-09	-1.25501e-09	-5.17007e-10
-115.121	-1.60635e-09	-1.25344e-09	-5.17007e-10
-115.118	-1.60353e-09	-1.25157e-09	-5.16382e-10
-115.116	-1.60197e-09	-1.24907e-09	-5.15757e-10
-115.114	-1.60197e-09	-1.24813e-09	-5.14819e-10
-115.111	-1.6026e-09	-1.24844e-09	-5.14194e-10
-115.109	-1.60322e-09	-1.24813e-09	-5.14194e-10
-115.106	-1.60478e-09	-1.25001e-09	-5.14194e-10
-115.104	-1.60635e-09	-1.25157e-09	-5.14506e-10
-115.102	-1.60666e-09	-1.25407e-09	-5.14819e-10
-115.099	-1.60729e-09	-1.25532e-09	-5.14506e-10
-115.097	-1.60666e-09	-1.25626e-09	-5.14194e-10
-115.094	-1.60729e-09	-1.2572e-09	-5.13569e-10
-115.092	-1.60791e-09	-1.25782e-09	-5.12631e-10
-115.09	-1.60791e-09	-1.25782e-09	-5.12631e-10
-115.087	-1.61041e-09	-1.25688e-09	-5.12006e-10
-115.085	-1.61104e-09	-1.25688e-09	-5.1138e-10
-115.082	-1.61166e-09	-1.25563e-09	-5.11068e-10
-115.08	-1.61166e-09	-1.25657e-09	-5.10443e-10
-115.078	-1.61197e-09	-1.25751e-09	-5.09505e-10
-115.075	-1.61135e-09	-1.25751e-09	-5.07942e-10
-115.073	-1.61104e-09	-1.25813e-09	-5.06692e-10
-115.07	-1.61072e-09	-1.2597e-09	-5.05754e-10
-115.068	-1.60979e-09	-1.26157e-09	-5.05129e-10
-115.066	-1.60885e-09	-1.2622e-09	-5.06067e-10
-115.063	-1.60885e-09	-1.2647e-09	-5.07629e-10
-115.061	-1.60916e-09	-1.26532e-09	-5.09192e-10
-115.058	-1.60979e-09	-1.2672e-09	-5.11693e-10
-115.056	-1.60979e-09	-1.26814e-09	-5.12631e-10
-115.054	-1.61041e-09	-1.26751e-09	-5.13256e-10
-115.051	-1.60885e-09	-1.2672e-09	-5.14194e-10
-115.049	-1.60697e-09	-1.2672e-09	-5.13881e-10
-115.046	-1.60447e-09	-1.26689e-09	-5.13881e-10
-115.044	-1.60228e-09	-1.26501e-09	-5.13569e-10
-115.042	-1.60072e-09	-1.26313e-09	-5.12006e-10
-115.039	-1.60041e-09	-1.26157e-09	-5.12006e-10
-115.037	-1.6001e-09	-1.26095e-09	-5.10755e-10
-115.034	-1.60135e-09	-1.26001e-09	-5.11693e-10
-115.032	-1.6026e-09	-1.2597e-09	-5.12006e-10
-115.03	-1.60385e-09	-1.25938e-09	-5.12631e-10
-115.027	-1.60447e-09	-1.25876e-09	-5.12631e-10
-115.025	-1.60416e-09	-1.25845e-09	-5.12318e-10
-115.022	-1.60416e-09	-1.25751e-09	-5.12006e-10
-115.02	-1.60353e-09	-1.25688e-09	-5.12006e-10
-115.018	-1.6026e-09	-1.25657e-09	-5.09818e-10
-115.015	-1.60197e-09	-1.25688e-09	-5.09505e-10
-115.013	-1.60166e-09	-1.25751e-09	-5.09192e-10
-115.01	-1.60135e-09	-1.2572e-09	-5.08567e-10
-115.008	-1.60135e-09	-1.25782e-09	-5.07004e-10
-115.006	-1.60072e-09	-1.25782e-09	-5.06692e-10
-115.003	-1.60072e-09	-1.25782e-09	-5.06067e-10
-115.001	-1.60041e-09	-1.25626e-09	-5.04816e-10
-114.998	-1.59978e-09	-1.25501e-09	-5.04816e-10
-114.996	-1.59885e-09	-1.25407e-09	-5.04816e-10
-114.994	-1.59853e-09	-1.25376e-09	-5.05754e-10
-114.991	-1.59822e-09	-1.25376e-09	-5.06067e-10
-114.989	-1.59791e-09	-1.25407e-09	-5.06067e-10
-114.986	-1.59978e-09	-1.2547e-09	-5.05441e-10
-114.984	-1.60197e-09	-1.25501e-09	-5.04816e-10
-114.982	-1.60322e-09	-1.25532e-09	-5.04816e-10
-114.979	-1.60447e-09	-1.25563e-09	-5.05441e-10
-114.977	-1.6051e-09	-1.25501e-09	-5.06067e-10
-114.974	-1.60572e-09	-1.25563e-09	-5.07004e-10
-114.972	-1.60572e-09	-1.25657e-09	-5.07004e-10
-114.97	-1.6051e-09	-1.25657e-09	-5.07004e-10
-114.967	-1.60416e-09	-1.25657e-09	-5.07004e-10
-114.965	-1.60353e-09	-1.2572e-09	-5.06379e-10
-114.962	-1.6026e-09	-1.25813e-09	-5.05441e-10
-114.96	-1.60072e-09	-1.25813e-09	-5.05129e-10
-114.958	-1.59978e-09	-1.26001e-09	-5.05129e-10
-114.955	-1.59822e-09	-1.26157e-09	-5.03879e-10
-114.953	-1.59791e-09	-1.26282e-09	-5.03566e-10
-114.95	-1.59822e-09	-1.26376e-09	-5.03566e-10
-114.948	-1.59947e-09	-1.26439e-09	-5.03879e-10
-114.946	-1.60228e-09	-1.26407e-09	-5.03253e-10
-114.943	-1.60478e-09	-1.26345e-09	-5.03566e-10
-114.941	-1.60697e-09	-1.26188e-09	-5.03879e-10
-114.938	-1.60885e-09	-1.26001e-09	-5.03879e-10
-114.936	-1.60979e-09	-1.25845e-09	-5.03566e-10
-114.934	-1.60947e-09	-1.25813e-09	-5.04191e-10
-114.931	-1.60916e-09	-1.25938e-09	-5.05129e-10
-114.929	-1.60822e-09	-1.26126e-09	-5.05441e-10
-114.926	-1.60666e-09	-1.26345e-09	-5.05129e-10
-114.924	-1.60635e-09	-1.26626e-09	-5.06379e-10
-114.922	-1.60635e-09	-1.26845e-09	-5.06067e-10
-114.919	-1.60666e-09	-1.2697e-09	-5.06067e-10
-114.917	-1.60791e-09	-1.27064e-09	-5.05754e-10
-114.914	-1.60885e-09	-1.27126e-09	-5.05129e-10
-114.912	-1.60916e-09	-1.27064e-09	-5.04816e-10
-114.91	-1.6101e-09	-1.27032e-09	-5.05129e-10
-114.907	-1.61041e-09	-1.2697e-09	-5.05754e-10
-114.905	-1.6101e-09	-1.27064e-09	-5.05754e-10
-114.902	-1.60885e-09	-1.27001e-09	-5.06067e-10
-114.9	-1.60666e-09	-1.27032e-09	-5.06692e-10
-114.898	-1.60541e-09	-1.27126e-09	-5.05129e-10
-114.895	-1.60385e-09	-1.27032e-09	-5.05129e-10
-114.893	-1.60135e-09	-1.27032e-09	-5.04504e-10
-114.89	-1.60072e-09	-1.26939e-09	-5.03566e-10
-114.888	-1.59978e-09	-1.26782e-09	-5.02941e-10
-114.886	-1.60041e-09	-1.26689e-09	-5.02628e-10
-114.883	-1.60103e-09	-1.26564e-09	-5.02628e-10
-114.881	-1.60291e-09	-1.26564e-09	-5.02628e-10
-114.878	-1.60447e-09	-1.26501e-09	-5.02628e-10
-114.876	-1.60572e-09	-1.26532e-09	-5.03566e-10
-114.874	-1.60729e-09	-1.26626e-09	-5.04191e-10
-114.871	-1.60822e-09	-1.26657e-09	-5.04816e-10
-114.869	-1.60885e-09	-1.26751e-09	-5.06379e-10
-114.866	-1.60916e-09	-1.26782e-09	-5.06379e-10
-114.864	-1.60854e-09	-1.26814e-09	-5.05754e-10
-114.862	-1.60885e-09	-1.26689e-09	-5.06067e-10
-114.859	-1.6101e-09	-1.26626e-09	-5.05441e-10
-114.857	-1.61041e-09	-1.2647e-09	-5.06067e-10
-114.854	-1.61072e-09	-1.26407e-09	-5.07004e-10
-114.852	-1.61166e-09	-1.26345e-09	-5.07942e-10
-114.85	-1.61197e-09	-1.26313e-09	-5.0888e-10
-114.847	-1.61166e-09	-1.26251e-09	-5.09818e-10
-114.845	-1.61072e-09	-1.2622e-09	-5.09818e-10
-114.842	-1.61041e-09	-1.26157e-09	-5.1013e-10
-114.84	-1.60947e-09	-1.26188e-09	-5.09192e-10
-114.838	-1.60854e-09	-1.26032e-09	-5.0888e-10
-114.835	-1.60729e-09	-1.26126e-09	-5.09192e-10
-114.833	-1.60666e-09	-1.26188e-09	-5.08567e-10
-114.83	-1.60635e-09	-1.26188e-09	-5.0888e-10
-114.828	-1.60572e-09	-1.2622e-09	-5.0888e-10
-114.826	-1.60541e-09	-1.26188e-09	-5.08567e-10
-114.823	-1.6051e-09	-1.26251e-09	-5.11068e-10
-114.821	-1.60447e-09	-1.26282e-09	-5.11693e-10
-114.818	-1.60385e-09	-1.26282e-09	-5.12006e-10
-114.816	-1.60385e-09	-1.26345e-09	-5.12631e-10
-114.814	-1.60353e-09	-1.26407e-09	-5.13256e-10
-114.811	-1.60385e-09	-1.2647e-09	-5.12631e-10
-114.809	-1.60353e-09	-1.2647e-09	-5.1138e-10
-114.806	-1.60353e-09	-1.26626e-09	-5.09818e-10
-114.804	-1.6051e-09	-1.26689e-09	-5.07629e-10
-114.802	-1.60572e-09	-1.26782e-09	-5.07004e-10
-114.799	-1.60603e-09	-1.2697e-09	-5.05441e-10
-114.797	-1.60729e-09	-1.27064e-09	-5.05441e-10
-114.794	-1.60791e-09	-1.27189e-09	-5.04504e-10
-114.792	-1.6076e-09	-1.27095e-09	-5.03879e-10
-114.79	-1.60697e-09	-1.27126e-09	-5.04191e-10
-114.787	-1.60729e-09	-1.27032e-09	-5.03879e-10
-114.785	-1.60603e-09	-1.26907e-09	-5.04191e-10
-114.782	-1.60603e-09	-1.26907e-09	-5.02941e-10
-114.78	-1.60635e-09	-1.26689e-09	-5.03566e-10
-114.778	-1.60666e-09	-1.26689e-09	-5.04191e-10
-114.775	-1.6076e-09	-1.26689e-09	-5.03253e-10
-114.773	-1.60729e-09	-1.26657e-09	-5.02941e-10
-114.77	-1.60822e-09	-1.26595e-09	-5.03253e-10
-114.768	-1.60822e-09	-1.26626e-09	-5.03879e-10
-114.766	-1.60697e-09	-1.26564e-09	-5.04504e-10
-114.763	-1.60666e-09	-1.26626e-09	-5.05129e-10
-114.761	-1.60666e-09	-1.26564e-09	-5.06692e-10
-114.758	-1.60666e-09	-1.26532e-09	-5.07004e-10
-114.756	-1.60635e-09	-1.2647e-09	-5.07629e-10
-114.754	-1.60666e-09	-1.26345e-09	-5.07629e-10
-114.751	-1.6076e-09	-1.2622e-09	-5.07629e-10
-114.749	-1.6076e-09	-1.26032e-09	-5.08567e-10
-114.746	-1.60791e-09	-1.25876e-09	-5.0888e-10
-114.744	-1.60854e-09	-1.25813e-09	-5.0888e-10
-114.742	-1.60947e-09	-1.2572e-09	-5.08255e-10
-114.739	-1.60885e-09	-1.25657e-09	-5.07942e-10
-114.737	-1.60947e-09	-1.25751e-09	-5.07942e-10
-114.734	-1.60885e-09	-1.25813e-09	-5.07629e-10
-114.732	-1.60885e-09	-1.25907e-09	-5.07629e-10
-114.73	-1.60916e-09	-1.2597e-09	-5.06379e-10
-114.727	-1.6101e-09	-1.2597e-09	-5.06067e-10
-114.725	-1.60947e-09	-1.26126e-09	-5.05441e-10
-114.722	-1.60947e-09	-1.26282e-09	-5.06067e-10
-114.72	-1.60822e-09	-1.26439e-09	-5.06692e-10
-114.718	-1.60854e-09	-1.26532e-09	-5.0888e-10
-114.715	-1.60791e-09	-1.26626e-09	-5.09818e-10
-114.713	-1.60791e-09	-1.26501e-09	-5.11068e-10
-114.71	-1.60791e-09	-1.26313e-09	-5.12943e-10
-114.708	-1.6076e-09	-1.2622e-09	-5.12943e-10
-114.706	-1.60572e-09	-1.26001e-09	-5.13881e-10
-114.703	-1.60447e-09	-1.25845e-09	-5.14194e-10
-114.701	-1.60353e-09	-1.25782e-09	-5.13569e-10
-114.698	-1.60197e-09	-1.25751e-09	-5.12943e-10
-114.696	-1.60291e-09	-1.25782e-09	-5.12006e-10
-114.694	-1.60291e-09	-1.25813e-09	-5.10755e-10
-114.691	-1.60353e-09	-1.25938e-09	-5.10755e-10
-114.689	-1.60385e-09	-1.26032e-09	-5.1013e-10
-114.686	-1.60353e-09	-1.26032e-09	-5.09818e-10
-114.684	-1.60416e-09	-1.26032e-09	-5.0888e-10
-114.682	-1.60416e-09	-1.26126e-09	-5.0888e-10
-114.679	-1.60478e-09	-1.26095e-09	-5.09505e-10
-114.677	-1.60603e-09	-1.26126e-09	-5.08567e-10
-114.674	-1.60666e-09	-1.2597e-09	-5.09192e-10
-114.672	-1.60854e-09	-1.25907e-09	-5.09192e-10
-114.67	-1.60979e-09	-1.25751e-09	-5.09505e-10
-114.667	-1.61072e-09	-1.25782e-09	-5.1138e-10
-114.665	-1.61197e-09	-1.25907e-09	-5.12943e-10
-114.662	-1.61197e-09	-1.26157e-09	-5.14819e-10
-114.66	-1.61385e-09	-1.26407e-09	-5.16069e-10
-114.658	-1.6151e-09	-1.26689e-09	-5.15444e-10
-114.655	-1.61729e-09	-1.26657e-09	-5.14506e-10
-114.653	-1.61885e-09	-1.26626e-09	-5.13256e-10
-114.65	-1.61885e-09	-1.26689e-09	-5.12006e-10
-114.648	-1.61823e-09	-1.26564e-09	-5.1013e-10
-114.646	-1.6176e-09	-1.26564e-09	-5.1013e-10
-114.643	-1.6176e-09	-1.26376e-09	-5.09818e-10
-114.641	-1.61791e-09	-1.26407e-09	-5.1138e-10
-114.638	-1.61885e-09	-1.26282e-09	-5.13256e-10
-114.636	-1.61823e-09	-1.26313e-09	-5.13569e-10
-114.634	-1.61854e-09	-1.26439e-09	-5.13569e-10
-114.631	-1.6176e-09	-1.26532e-09	-5.13256e-10
-114.629	-1.61823e-09	-1.2672e-09	-5.12631e-10
-114.626	-1.61729e-09	-1.26907e-09	-5.1138e-10
-114.624	-1.61698e-09	-1.27095e-09	-5.1013e-10
-114.622	-1.61698e-09	-1.27282e-09	-5.08255e-10
-114.619	-1.6176e-09	-1.27314e-09	-5.07942e-10
-114.617	-1.61729e-09	-1.27439e-09	-5.07317e-10
-114.614	-1.6176e-09	-1.27501e-09	-5.07942e-10
-114.612	-1.6176e-09	-1.27501e-09	-5.0888e-10
-114.61	-1.61854e-09	-1.27439e-09	-5.1013e-10
-114.607	-1.61854e-09	-1.27251e-09	-5.10443e-10
-114.605	-1.61885e-09	-1.27157e-09	-5.1138e-10
-114.602	-1.61916e-09	-1.27064e-09	-5.12006e-10
-114.6	-1.61916e-09	-1.27064e-09	-5.12006e-10
-114.598	-1.61854e-09	-1.27064e-09	-5.11693e-10
-114.595	-1.61729e-09	-1.27064e-09	-5.11068e-10
-114.593	-1.61541e-09	-1.27251e-09	-5.09818e-10
[truncated: 97,747 more rows]

## Sheet: Fig 2D
	-80			+80 mV
	cell_1	cell_2	cell_3	cell_1	cell_2	cell_3
50 nM	0.891239	0.776786	0.875472	0.804124	0.752336	0.891626
200 nM	0.244713	0.294643	0.309811	0.209622	0.282243	0.330542

## Sheet: Fig 2E
Voltage	1 uM PI(3,5)P2	1 uM PI(3,5)P2 + 1 uM YM201636
-120	-0.77087	-0.03479
-119.94	-0.76904	-0.03113
-119.88	-0.76843	-0.03113
-119.82	-0.76294	-0.02991
-119.76	-0.76294	-0.0293
-119.7	-0.76294	-0.02869
-119.64	-0.76172	-0.02869
-119.58	-0.75928	-0.02808
-119.52	-0.75867	-0.02808
-119.46	-0.75867	-0.02747
-119.4	-0.75867	-0.02747
-119.34	-0.75867	-0.02747
-119.28	-0.75806	-0.02686
-119.22	-0.75806	-0.02686
-119.16	-0.75745	-0.02686
-119.1	-0.75745	-0.02686
-119.04	-0.75684	-0.02686
-118.98	-0.75684	-0.02625
-118.92	-0.75684	-0.02625
-118.86	-0.75623	-0.02625
-118.8	-0.75623	-0.02625
-118.74	-0.75501	-0.02625
-118.68	-0.75501	-0.02625
-118.62	-0.75501	-0.02625
-118.56	-0.75501	-0.02625
-118.5	-0.75439	-0.02625
-118.44	-0.75378	-0.02625
-118.38	-0.75317	-0.02625
-118.32	-0.75256	-0.02625
-118.26	-0.75256	-0.02625
-118.2	-0.75256	-0.02625
-118.14	-0.75256	-0.02625
-118.08	-0.75073	-0.02625
-118.02	-0.75012	-0.02625
-117.96	-0.74951	-0.02563
-117.9	-0.74951	-0.02563
-117.84	-0.74951	-0.02563
-117.78	-0.74951	-0.02563
-117.72	-0.7489	-0.02563
-117.66	-0.7489	-0.02563
-117.6	-0.7489	-0.02563
-117.54	-0.74829	-0.02563
-117.48	-0.74829	-0.02563
-117.42	-0.74829	-0.02563
-117.36	-0.74707	-0.02563
-117.3	-0.74707	-0.02563
-117.24	-0.74707	-0.02563
-117.18	-0.74707	-0.02563
-117.12	-0.74646	-0.02563
-117.06	-0.74646	-0.02563
-117	-0.74646	-0.02563
-116.94	-0.74585	-0.02563
-116.88	-0.74463	-0.02563
-116.82	-0.74463	-0.02563
-116.76	-0.74463	-0.02563
-116.7	-0.74402	-0.02563
-116.64	-0.74341	-0.02563
-116.58	-0.74341	-0.02563
-116.52	-0.7428	-0.02563
-116.46	-0.7428	-0.02502
-116.4	-0.74219	-0.02502
-116.34	-0.74219	-0.02502
-116.28	-0.74158	-0.02502
-116.22	-0.74097	-0.02502
-116.16	-0.74036	-0.02502
-116.1	-0.74036	-0.02502
-116.04	-0.73975	-0.02502
-115.98	-0.73975	-0.02502
-115.92	-0.73975	-0.02502
-115.86	-0.73975	-0.02502
-115.8	-0.73914	-0.02502
-115.74	-0.73914	-0.02502
-115.68	-0.73853	-0.02502
-115.62	-0.73792	-0.02502
-115.56	-0.73731	-0.02502
-115.5	-0.73669	-0.02502
-115.44	-0.73669	-0.02502
-115.38	-0.73608	-0.02502
-115.32	-0.73608	-0.02502
-115.26	-0.73547	-0.02502
-115.2	-0.73486	-0.02502
-115.14	-0.73425	-0.02502
-115.08	-0.73364	-0.02502
-115.02	-0.73364	-0.02502
-114.96	-0.73303	-0.02502
-114.9	-0.73242	-0.02502
-114.84	-0.73242	-0.02502
-114.78	-0.73181	-0.02502
-114.72	-0.73181	-0.02502
-114.66	-0.73181	-0.02502
-114.6	-0.73181	-0.02441
-114.54	-0.7312	-0.02441
-114.48	-0.7312	-0.02441
-114.42	-0.7312	-0.02441
-114.36	-0.73059	-0.02441
-114.3	-0.73059	-0.02441
-114.24	-0.72998	-0.02441
-114.18	-0.72998	-0.02441
-114.12	-0.72937	-0.02441
-114.06	-0.72876	-0.02441
-114	-0.72876	-0.02441
-113.94	-0.72815	-0.02441
-113.88	-0.72815	-0.02441
-113.82	-0.72815	-0.02441
-113.76	-0.72693	-0.02441
-113.7	-0.72632	-0.02441
-113.64	-0.72632	-0.02441
-113.58	-0.72632	-0.02441
-113.52	-0.72632	-0.02441
-113.46	-0.72571	-0.02441
-113.4	-0.72571	-0.02441
-113.34	-0.7251	-0.02441
-113.28	-0.7251	-0.02441
-113.22	-0.7251	-0.02441
-113.16	-0.7251	-0.02441
-113.1	-0.7251	-0.0238
-113.04	-0.72449	-0.0238
-112.98	-0.72388	-0.0238
-112.92	-0.72388	-0.0238
-112.86	-0.72327	-0.0238
-112.8	-0.72327	-0.0238
-112.74	-0.72327	-0.0238
-112.68	-0.72266	-0.0238
-112.62	-0.72266	-0.0238
-112.56	-0.72205	-0.0238
-112.5	-0.72205	-0.0238
-112.44	-0.72205	-0.0238
-112.38	-0.72144	-0.0238
-112.32	-0.72144	-0.0238
-112.26	-0.72144	-0.0238
-112.2	-0.72083	-0.0238
-112.14	-0.72083	-0.02319
-112.08	-0.72083	-0.02319
-112.02	-0.72083	-0.02319
-111.96	-0.72022	-0.02319
-111.9	-0.72022	-0.02319
-111.84	-0.7196	-0.02319
-111.78	-0.71899	-0.02319
-111.72	-0.71899	-0.02319
-111.66	-0.71899	-0.02319
-111.6	-0.71838	-0.02319
-111.54	-0.71716	-0.02319
-111.48	-0.71716	-0.02319
-111.42	-0.71655	-0.02319
-111.36	-0.71655	-0.02319
-111.3	-0.71594	-0.02319
-111.24	-0.71594	-0.02319
-111.18	-0.71594	-0.02319
-111.12	-0.71594	-0.02319
-111.06	-0.71472	-0.02319
-111	-0.71472	-0.02319
-110.94	-0.71472	-0.02319
-110.88	-0.7135	-0.02319
-110.82	-0.7135	-0.02319
-110.76	-0.7135	-0.02319
-110.7	-0.71289	-0.02319
-110.64	-0.71228	-0.02319
-110.58	-0.71228	-0.02319
-110.52	-0.71228	-0.02319
-110.46	-0.71167	-0.02319
-110.4	-0.71045	-0.02319
-110.34	-0.71045	-0.02319
-110.28	-0.71045	-0.02319
-110.22	-0.71045	-0.02319
-110.16	-0.71045	-0.02319
-110.1	-0.70984	-0.02319
-110.04	-0.70923	-0.02319
-109.98	-0.70923	-0.02319
-109.92	-0.70923	-0.02319
-109.86	-0.70923	-0.02319
-109.8	-0.70862	-0.02319
-109.74	-0.70801	-0.02258
-109.68	-0.70801	-0.02258
-109.62	-0.70801	-0.02258
-109.56	-0.7074	-0.02258
-109.5	-0.70679	-0.02258
-109.44	-0.70679	-0.02258
-109.38	-0.70679	-0.02258
-109.32	-0.70618	-0.02258
-109.26	-0.70557	-0.02258
-109.2	-0.70496	-0.02258
-109.14	-0.70496	-0.02258
-109.08	-0.70435	-0.02258
-109.02	-0.70313	-0.02258
-108.96	-0.70252	-0.02258
-108.9	-0.70252	-0.02258
-108.84	-0.70252	-0.02258
-108.78	-0.70252	-0.02258
-108.72	-0.7019	-0.02258
-108.66	-0.7019	-0.02258
-108.6	-0.7019	-0.02258
-108.54	-0.70129	-0.02258
-108.48	-0.70129	-0.02258
-108.42	-0.70129	-0.02258
-108.36	-0.70068	-0.02258
-108.3	-0.70068	-0.02258
-108.24	-0.70007	-0.02258
-108.18	-0.70007	-0.02258
-108.12	-0.70007	-0.02258
-108.06	-0.69946	-0.02258
-108	-0.69946	-0.02258
-107.94	-0.69946	-0.02258
-107.88	-0.69946	-0.02258
-107.82	-0.69885	-0.02258
-107.76	-0.69885	-0.02258
-107.7	-0.69824	-0.02197
-107.64	-0.69824	-0.02197
-107.58	-0.69824	-0.02197
-107.52	-0.69763	-0.02197
-107.46	-0.69763	-0.02197
-107.4	-0.69763	-0.02197
-107.34	-0.69702	-0.02197
-107.28	-0.69702	-0.02197
-107.22	-0.69702	-0.02197
-107.16	-0.69702	-0.02197
-107.1	-0.69641	-0.02197
-107.04	-0.69641	-0.02197
-106.98	-0.69641	-0.02197
-106.92	-0.6958	-0.02197
-106.86	-0.6958	-0.02197
-106.8	-0.6958	-0.02197
-106.74	-0.69519	-0.02197
-106.68	-0.69519	-0.02197
-106.62	-0.69458	-0.02197
-106.56	-0.69458	-0.02197
-106.5	-0.69397	-0.02197
-106.44	-0.69397	-0.02197
-106.38	-0.69397	-0.02197
-106.32	-0.69336	-0.02197
-106.26	-0.69336	-0.02197
-106.2	-0.69336	-0.02197
-106.14	-0.69336	-0.02197
-106.08	-0.69336	-0.02197
-106.02	-0.69336	-0.02197
-105.96	-0.69336	-0.02197
-105.9	-0.69336	-0.02197
-105.84	-0.69275	-0.02197
-105.78	-0.69275	-0.02197
-105.72	-0.69275	-0.02197
-105.66	-0.69275	-0.02197
-105.6	-0.69214	-0.02197
-105.54	-0.69214	-0.02197
-105.48	-0.69214	-0.02197
-105.42	-0.69153	-0.02197
-105.36	-0.69153	-0.02197
-105.3	-0.69153	-0.02197
-105.24	-0.69153	-0.02197
-105.18	-0.69092	-0.02197
-105.12	-0.69092	-0.02197
-105.06	-0.69092	-0.02197
-105	-0.69092	-0.02197
-104.94	-0.69092	-0.02197
-104.88	-0.69031	-0.02197
-104.82	-0.69031	-0.02197
-104.76	-0.6897	-0.02197
-104.7	-0.6897	-0.02197
-104.64	-0.68848	-0.02197
-104.58	-0.68848	-0.02197
-104.52	-0.68787	-0.02136
-104.46	-0.68787	-0.02136
-104.4	-0.68787	-0.02136
-104.34	-0.68787	-0.02136
-104.28	-0.68787	-0.02136
-104.22	-0.68787	-0.02136
-104.16	-0.68787	-0.02136
-104.1	-0.68726	-0.02136
-104.04	-0.68726	-0.02136
-103.98	-0.68726	-0.02136
-103.92	-0.68665	-0.02136
-103.86	-0.68543	-0.02136
-103.8	-0.68543	-0.02136
-103.74	-0.68543	-0.02136
-103.68	-0.68481	-0.02136
-103.62	-0.68298	-0.02136
-103.56	-0.68176	-0.02136
-103.5	-0.68115	-0.02136
-103.44	-0.68115	-0.02136
-103.38	-0.68054	-0.02136
-103.32	-0.67993	-0.02136
-103.26	-0.67993	-0.02136
-103.2	-0.67932	-0.02136
-103.14	-0.67932	-0.02136
-103.08	-0.67932	-0.02136
-103.02	-0.67871	-0.02136
-102.96	-0.67871	-0.02136
-102.9	-0.6781	-0.02136
-102.84	-0.6781	-0.02136
-102.78	-0.6781	-0.02136
-102.72	-0.67627	-0.02136
-102.66	-0.67566	-0.02136
-102.6	-0.67566	-0.02136
-102.54	-0.67505	-0.02136
-102.48	-0.67505	-0.02136
-102.42	-0.67505	-0.02136
-102.36	-0.67444	-0.02136
-102.3	-0.67383	-0.02136
-102.24	-0.67383	-0.02136
-102.18	-0.67383	-0.02136
-102.12	-0.67261	-0.02136
-102.06	-0.67261	-0.02136
-102	-0.67261	-0.02136
-101.94	-0.67261	-0.02136
-101.88	-0.67139	-0.02136
-101.82	-0.67139	-0.02136
-101.76	-0.67078	-0.02136
-101.7	-0.67017	-0.02136
-101.64	-0.67017	-0.02136
-101.58	-0.66895	-0.02136
-101.52	-0.66895	-0.02136
-101.46	-0.66834	-0.02136
-101.4	-0.66834	-0.02136
-101.34	-0.66834	-0.02075
-101.28	-0.66773	-0.02075
-101.22	-0.66773	-0.02075
-101.16	-0.66711	-0.02075
-101.1	-0.66711	-0.02075
-101.04	-0.6665	-0.02075
-100.98	-0.6665	-0.02075
-100.92	-0.6665	-0.02075
-100.86	-0.6665	-0.02075
-100.8	-0.66589	-0.02075
-100.74	-0.66528	-0.02075
-100.68	-0.66528	-0.02075
-100.62	-0.66528	-0.02075
-100.56	-0.66528	-0.02075
-100.5	-0.66467	-0.02075
-100.44	-0.66345	-0.02075
-100.38	-0.66345	-0.02075
-100.32	-0.66345	-0.02075
-100.26	-0.66284	-0.02075
-100.2	-0.66284	-0.02075
-100.14	-0.66284	-0.02075
-100.08	-0.66284	-0.02075
-100.02	-0.66284	-0.02075
-99.96	-0.66162	-0.02075
-99.9	-0.66101	-0.02075
-99.84	-0.66101	-0.02075
-99.78	-0.6604	-0.02075
-99.72	-0.65979	-0.02075
-99.66	-0.65979	-0.02075
-99.6	-0.65979	-0.02075
-99.54	-0.65918	-0.02075
-99.48	-0.65857	-0.02075
-99.42	-0.65857	-0.02075
-99.36	-0.65796	-0.02075
-99.3	-0.65796	-0.02075
-99.24	-0.65735	-0.02075
-99.18	-0.65735	-0.02075
-99.12	-0.65674	-0.02075
-99.06	-0.65674	-0.02075
-99	-0.65613	-0.02075
-98.94	-0.65613	-0.02075
-98.88	-0.65552	-0.02075
-98.82	-0.65552	-0.02075
-98.76	-0.65491	-0.02075
-98.7	-0.65491	-0.02075
-98.64	-0.6543	-0.02014
-98.58	-0.65369	-0.02014
-98.52	-0.65308	-0.02014
-98.46	-0.65308	-0.02014
-98.4	-0.65247	-0.02014
-98.34	-0.65247	-0.02014
-98.28	-0.65247	-0.02014
-98.22	-0.65186	-0.02014
-98.16	-0.65186	-0.02014
-98.1	-0.65186	-0.02014
-98.04	-0.65186	-0.02014
-97.98	-0.65186	-0.02014
-97.92	-0.65064	-0.02014
-97.86	-0.65064	-0.02014
-97.8	-0.65064	-0.02014
-97.74	-0.65002	-0.02014
-97.68	-0.64941	-0.02014
-97.62	-0.6488	-0.02014
-97.56	-0.6488	-0.02014
-97.5	-0.64819	-0.02014
-97.44	-0.64819	-0.02014
-97.38	-0.64819	-0.02014
-97.32	-0.64819	-0.02014
-97.26	-0.64758	-0.02014
-97.2	-0.64697	-0.02014
-97.14	-0.64636	-0.02014
-97.08	-0.64636	-0.02014
-97.02	-0.64636	-0.02014
-96.96	-0.64636	-0.02014
-96.9	-0.64636	-0.02014
-96.84	-0.64575	-0.02014
-96.78	-0.64575	-0.02014
-96.72	-0.64575	-0.02014
-96.66	-0.64575	-0.02014
-96.6	-0.64514	-0.02014
-96.54	-0.64514	-0.02014
-96.48	-0.64514	-0.02014
-96.42	-0.64453	-0.02014
-96.36	-0.64453	-0.02014
-96.3	-0.64453	-0.02014
-96.24	-0.64453	-0.02014
-96.18	-0.64392	-0.02014
-96.12	-0.64392	-0.02014
-96.06	-0.64209	-0.02014
-96	-0.64148	-0.02014
-95.94	-0.64087	-0.02014
-95.88	-0.63965	-0.02014
-95.82	-0.63904	-0.02014
-95.76	-0.63904	-0.01953
-95.7	-0.63904	-0.01953
-95.64	-0.63904	-0.01953
-95.58	-0.63843	-0.01953
-95.52	-0.63782	-0.01953
-95.46	-0.63782	-0.01953
-95.4	-0.63782	-0.01953
-95.34	-0.6366	-0.01953
-95.28	-0.63599	-0.01953
-95.22	-0.63599	-0.01953
-95.16	-0.63599	-0.01953
-95.1	-0.63538	-0.01953
-95.04	-0.63477	-0.01953
-94.98	-0.63477	-0.01953
-94.92	-0.63416	-0.01953
-94.86	-0.63416	-0.01953
-94.8	-0.63355	-0.01953
-94.74	-0.63355	-0.01953
-94.68	-0.63355	-0.01953
-94.62	-0.63294	-0.01953
-94.56	-0.63294	-0.01953
-94.5	-0.63294	-0.01953
-94.44	-0.63294	-0.01953
-94.38	-0.63294	-0.01953
-94.32	-0.63232	-0.01953
-94.26	-0.63232	-0.01953
-94.2	-0.63232	-0.01953
-94.14	-0.63171	-0.01953
-94.08	-0.6311	-0.01953
-94.02	-0.6311	-0.01953
-93.96	-0.63049	-0.01953
-93.9	-0.63049	-0.01953
-93.84	-0.62927	-0.01953
-93.78	-0.62927	-0.01953
-93.72	-0.62866	-0.01953
-93.66	-0.62805	-0.01953
-93.6	-0.62805	-0.01953
-93.54	-0.62805	-0.01953
-93.48	-0.62805	-0.01953
-93.42	-0.62805	-0.01953
-93.36	-0.62805	-0.01953
-93.3	-0.62744	-0.01953
-93.24	-0.62744	-0.01953
-93.18	-0.62744	-0.01953
-93.12	-0.62622	-0.01953
-93.06	-0.62622	-0.01953
-93	-0.62622	-0.01953
-92.94	-0.62622	-0.01953
-92.88	-0.62561	-0.01953
-92.82	-0.62561	-0.01953
-92.76	-0.625	-0.01892
-92.7	-0.62317	-0.01892
-92.64	-0.62256	-0.01892
-92.58	-0.62134	-0.01892
-92.52	-0.62134	-0.01892
-92.46	-0.62134	-0.01892
-92.4	-0.62134	-0.01892
-92.34	-0.62073	-0.01892
-92.28	-0.62012	-0.01892
-92.22	-0.61951	-0.01892
-92.16	-0.6189	-0.01892
-92.1	-0.6189	-0.01892
-92.04	-0.6189	-0.01892
-91.98	-0.6189	-0.01892
-91.92	-0.61829	-0.01892
-91.86	-0.61768	-0.01892
-91.8	-0.61768	-0.01892
-91.74	-0.61707	-0.01892
-91.68	-0.61646	-0.01892
-91.62	-0.61585	-0.01892
-91.56	-0.61523	-0.01892
-91.5	-0.61523	-0.01892
-91.44	-0.61462	-0.01892
-91.38	-0.61462	-0.01892
-91.32	-0.61401	-0.01892
-91.26	-0.61401	-0.01892
-91.2	-0.61401	-0.01892
-91.14	-0.6134	-0.01892
-91.08	-0.61279	-0.01892
-91.02	-0.61218	-0.01892
-90.96	-0.61218	-0.01892
-90.9	-0.61096	-0.01892
-90.84	-0.61035	-0.01892
-90.78	-0.60913	-0.01892
-90.72	-0.60913	-0.01892
-90.66	-0.60852	-0.01892
-90.6	-0.60852	-0.01892
-90.54	-0.6073	-0.01892
-90.48	-0.60669	-0.01892
-90.42	-0.60669	-0.01892
-90.36	-0.60608	-0.01892
-90.3	-0.60425	-0.01892
-90.24	-0.60425	-0.01892
-90.18	-0.60425	-0.01892
-90.12	-0.60364	-0.01892
-90.06	-0.60303	-0.01892
-90	-0.60242	-0.01892
-89.94	-0.60242	-0.01892
-89.88	-0.60181	-0.01892
-89.82	-0.60181	-0.01831
-89.76	-0.60181	-0.01831
-89.7	-0.6012	-0.01831
-89.64	-0.6012	-0.01831
-89.58	-0.6012	-0.01831
-89.52	-0.59998	-0.01831
-89.46	-0.59998	-0.01831
-89.4	-0.59998	-0.01831
-89.34	-0.59937	-0.01831
-89.28	-0.59937	-0.01831
-89.22	-0.59876	-0.01831
-89.16	-0.59876	-0.01831
-89.1	-0.59876	-0.01831
-89.04	-0.59876	-0.01831
-88.98	-0.59815	-0.01831
-88.92	-0.59753	-0.01831
-88.86	-0.59753	-0.01831
-88.8	-0.59692	-0.01831
-88.74	-0.59692	-0.01831
-88.68	-0.59631	-0.01831
-88.62	-0.5957	-0.01831
-88.56	-0.5957	-0.01831
-88.5	-0.59509	-0.01831
-88.44	-0.59509	-0.01831
-88.38	-0.59509	-0.01831
-88.32	-0.59509	-0.01831
-88.26	-0.59509	-0.01831
-88.2	-0.59509	-0.01831
-88.14	-0.59448	-0.01831
-88.08	-0.59387	-0.01831
-88.02	-0.59387	-0.01831
-87.96	-0.59326	-0.01831
-87.9	-0.59326	-0.01831
-87.84	-0.59265	-0.01831
-87.78	-0.59265	-0.01831
-87.72	-0.59265	-0.01831
-87.66	-0.59265	-0.01831
-87.6	-0.59265	-0.01831
-87.54	-0.59204	-0.01831
-87.48	-0.59143	-0.01831
-87.42	-0.59143	-0.01831
-87.36	-0.59143	-0.01831
-87.3	-0.59143	-0.01831
-87.24	-0.59082	-0.01831
-87.18	-0.59082	-0.01831
-87.12	-0.59082	-0.01831
-87.06	-0.59082	-0.01831
-87	-0.59021	-0.01831
-86.94	-0.59021	-0.01831
-86.88	-0.59021	-0.01831
-86.82	-0.5896	-0.01831
-86.76	-0.5896	-0.01831
-86.7	-0.5896	-0.01831
-86.64	-0.5896	-0.01831
-86.58	-0.5896	-0.01831
-86.52	-0.5896	-0.01831
-86.46	-0.5896	-0.01831
-86.4	-0.58899	-0.01831
-86.34	-0.58899	-0.01831
-86.28	-0.58899	-0.01831
-86.22	-0.58899	-0.01831
-86.16	-0.58838	-0.01831
-86.1	-0.58838	-0.01831
-86.04	-0.58838	-0.0177
-85.98	-0.58838	-0.0177
-85.92	-0.58777	-0.0177
-85.86	-0.58777	-0.0177
-85.8	-0.58716	-0.0177
-85.74	-0.58716	-0.0177
-85.68	-0.58716	-0.0177
-85.62	-0.58716	-0.0177
-85.56	-0.58716	-0.0177
-85.5	-0.58716	-0.0177
-85.44	-0.58655	-0.0177
-85.38	-0.58594	-0.0177
-85.32	-0.58533	-0.0177
-85.26	-0.58533	-0.0177
-85.2	-0.58533	-0.0177
-85.14	-0.58533	-0.0177
-85.08	-0.58533	-0.0177
-85.02	-0.58472	-0.0177
-84.96	-0.58472	-0.0177
-84.9	-0.58472	-0.0177
-84.84	-0.58472	-0.0177
-84.78	-0.58411	-0.0177
-84.72	-0.58411	-0.0177
-84.66	-0.5835	-0.0177
-84.6	-0.5835	-0.0177
-84.54	-0.5835	-0.0177
-84.48	-0.5835	-0.0177
-84.42	-0.5835	-0.0177
-84.36	-0.5835	-0.0177
-84.3	-0.5835	-0.0177
-84.24	-0.58289	-0.0177
-84.18	-0.58289	-0.0177
-84.12	-0.58289	-0.0177
-84.06	-0.58289	-0.0177
-84	-0.58228	-0.0177
-83.94	-0.58228	-0.0177
-83.88	-0.58228	-0.0177
-83.82	-0.58228	-0.0177
-83.76	-0.58228	-0.0177
-83.7	-0.58228	-0.0177
-83.64	-0.58228	-0.0177
-83.58	-0.58167	-0.0177
-83.52	-0.58167	-0.0177
-83.46	-0.58167	-0.0177
-83.4	-0.58167	-0.0177
-83.34	-0.58106	-0.0177
-83.28	-0.58106	-0.0177
-83.22	-0.58044	-0.0177
-83.16	-0.57983	-0.0177
-83.1	-0.57983	-0.0177
-83.04	-0.57983	-0.0177
-82.98	-0.57983	-0.0177
-82.92	-0.57983	-0.0177
-82.86	-0.57922	-0.0177
-82.8	-0.57922	-0.0177
-82.74	-0.57861	-0.0177
-82.68	-0.57861	-0.0177
-82.62	-0.578	-0.0177
-82.56	-0.57739	-0.0177
-82.5	-0.57739	-0.0177
-82.44	-0.57739	-0.0177
-82.38	-0.57739	-0.0177
-82.32	-0.57678	-0.0177
-82.26	-0.57678	-0.0177
-82.2	-0.57617	-0.0177
-82.14	-0.57617	-0.0177
-82.08	-0.57495	-0.0177
-82.02	-0.57373	-0.0177
-81.96	-0.57373	-0.0177
-81.9	-0.57373	-0.0177
-81.84	-0.57312	-0.0177
-81.78	-0.57312	-0.0177
-81.72	-0.57251	-0.0177
-81.66	-0.5719	-0.0177
-81.6	-0.57129	-0.0177
-81.54	-0.57129	-0.0177
-81.48	-0.57129	-0.0177
-81.42	-0.57129	-0.0177
-81.36	-0.57129	-0.0177
-81.3	-0.57068	-0.01709
-81.24	-0.57007	-0.01709
-81.18	-0.57007	-0.01709
-81.12	-0.57007	-0.01709
-81.06	-0.56946	-0.01709
-81	-0.56946	-0.01709
-80.94	-0.56885	-0.01709
-80.88	-0.56885	-0.01709
-80.82	-0.56885	-0.01709
-80.76	-0.56702	-0.01709
-80.7	-0.56702	-0.01709
-80.64	-0.56641	-0.01709
-80.58	-0.56641	-0.01709
-80.52	-0.5658	-0.01709
-80.46	-0.56519	-0.01709
-80.4	-0.56397	-0.01709
-80.34	-0.56335	-0.01709
-80.28	-0.56335	-0.01709
-80.22	-0.56274	-0.01709
-80.16	-0.56274	-0.01709
-80.1	-0.56213	-0.01709
-80.04	-0.56091	-0.01709
-79.98	-0.56091	-0.01709
-79.92	-0.56091	-0.01709
-79.86	-0.5603	-0.01709
-79.8	-0.55969	-0.01709
-79.74	-0.55969	-0.01709
-79.68	-0.55908	-0.01709
-79.62	-0.55786	-0.01709
-79.56	-0.55664	-0.01709
-79.5	-0.55664	-0.01709
-79.44	-0.55664	-0.01709
-79.38	-0.55603	-0.01709
-79.32	-0.55542	-0.01709
-79.26	-0.55542	-0.01709
-79.2	-0.55481	-0.01709
-79.14	-0.5542	-0.01709
-79.08	-0.5542	-0.01709
-79.02	-0.5542	-0.01709
-78.96	-0.55298	-0.01709
-78.9	-0.55298	-0.01709
-78.84	-0.55298	-0.01709
-78.78	-0.55298	-0.01709
-78.72	-0.55176	-0.01709
-78.66	-0.55176	-0.01709
-78.6	-0.55176	-0.01709
-78.54	-0.55115	-0.01709
-78.48	-0.55054	-0.01709
-78.42	-0.55054	-0.01709
-78.36	-0.55054	-0.01709
-78.3	-0.54993	-0.01709
-78.24	-0.54993	-0.01709
-78.18	-0.54993	-0.01709
-78.12	-0.54932	-0.01709
-78.06	-0.54932	-0.01709
-78	-0.54932	-0.01709
-77.94	-0.54932	-0.01709
-77.88	-0.54932	-0.01709
-77.82	-0.54871	-0.01709
-77.76	-0.54871	-0.01709
-77.7	-0.54871	-0.01709
-77.64	-0.5481	-0.01709
-77.58	-0.5481	-0.01709
-77.52	-0.54749	-0.01709
-77.46	-0.54749	-0.01709
-77.4	-0.54749	-0.01709
-77.34	-0.54749	-0.01709
-77.28	-0.54749	-0.01709
-77.22	-0.54688	-0.01709
-77.16	-0.54688	-0.01709
-77.1	-0.54688	-0.01709
-77.04	-0.54688	-0.01709
-76.98	-0.54627	-0.01709
-76.92	-0.54627	-0.01709
-76.86	-0.54627	-0.01709
-76.8	-0.54627	-0.01709
-76.74	-0.54627	-0.01709
-76.68	-0.54565	-0.01709
-76.62	-0.54504	-0.01648
-76.56	-0.54504	-0.01648
-76.5	-0.54504	-0.01648
-76.44	-0.54504	-0.01648
-76.38	-0.54504	-0.01648
-76.32	-0.54504	-0.01648
-76.26	-0.54443	-0.01648
-76.2	-0.54443	-0.01648
-76.14	-0.54443	-0.01648
-76.08	-0.54382	-0.01648
-76.02	-0.54382	-0.01648
-75.96	-0.54382	-0.01648
-75.9	-0.54382	-0.01648
-75.84	-0.54321	-0.01648
-75.78	-0.54321	-0.01648
-75.72	-0.54321	-0.01648
-75.66	-0.54321	-0.01648
-75.6	-0.54321	-0.01648
-75.54	-0.54321	-0.01648
-75.48	-0.5426	-0.01648
-75.42	-0.5426	-0.01648
-75.36	-0.5426	-0.01648
-75.3	-0.54199	-0.01648
-75.24	-0.54138	-0.01648
-75.18	-0.54138	-0.01648
-75.12	-0.54077	-0.01648
-75.06	-0.54077	-0.01648
-75	-0.54077	-0.01648
-74.94	-0.54077	-0.01648
-74.88	-0.54077	-0.01648
-74.82	-0.54077	-0.01648
-74.76	-0.54077	-0.01648
-74.7	-0.54016	-0.01648
-74.64	-0.54016	-0.01648
-74.58	-0.54016	-0.01648
-74.52	-0.53955	-0.01648
-74.46	-0.53955	-0.01648
-74.4	-0.53955	-0.01648
-74.34	-0.53955	-0.01648
-74.28	-0.53955	-0.01648
-74.22	-0.53894	-0.01648
-74.16	-0.53833	-0.01648
-74.1	-0.53711	-0.01648
-74.04	-0.5365	-0.01648
-73.98	-0.5365	-0.01648
-73.92	-0.5365	-0.01648
-73.86	-0.5365	-0.01648
-73.8	-0.53589	-0.01648
-73.74	-0.53589	-0.01648
-73.68	-0.53528	-0.01648
-73.62	-0.53528	-0.01648
-73.56	-0.53528	-0.01648
-73.5	-0.53467	-0.01648
-73.44	-0.53467	-0.01648
-73.38	-0.53467	-0.01648
-73.32	-0.53406	-0.01648
-73.26	-0.53345	-0.01648
-73.2	-0.53345	-0.01648
-73.14	-0.53345	-0.01587
-73.08	-0.53284	-0.01587
-73.02	-0.53223	-0.01587
-72.96	-0.53223	-0.01587
-72.9	-0.53223	-0.01587
-72.84	-0.53162	-0.01587
-72.78	-0.53162	-0.01587
-72.72	-0.53162	-0.01587
-72.66	-0.53101	-0.01587
-72.6	-0.53101	-0.01587
-72.54	-0.5304	-0.01587
-72.48	-0.5304	-0.01587
-72.42	-0.52979	-0.01587
-72.36	-0.52979	-0.01587
-72.3	-0.52918	-0.01587
-72.24	-0.52918	-0.01587
-72.18	-0.52918	-0.01587
-72.12	-0.52918	-0.01587
-72.06	-0.52856	-0.01587
-72	-0.52856	-0.01587
-71.94	-0.52795	-0.01587
-71.88	-0.52795	-0.01587
-71.82	-0.52795	-0.01587
-71.76	-0.52734	-0.01587
-71.7	-0.52734	-0.01587
-71.64	-0.52734	-0.01587
-71.58	-0.52612	-0.01587
-71.52	-0.52612	-0.01587
-71.46	-0.52551	-0.01587
-71.4	-0.5249	-0.01587
-71.34	-0.52429	-0.01587
-71.28	-0.52429	-0.01587
-71.22	-0.52429	-0.01587
-71.16	-0.52368	-0.01587
-71.1	-0.52368	-0.01587
-71.04	-0.52307	-0.01587
-70.98	-0.52307	-0.01587
-70.92	-0.52307	-0.01587
-70.86	-0.52307	-0.01587
-70.8	-0.52246	-0.01587
-70.74	-0.52124	-0.01587
-70.68	-0.52124	-0.01587
-70.62	-0.52063	-0.01587
-70.56	-0.52063	-0.01587
-70.5	-0.52063	-0.01587
-70.44	-0.52002	-0.01587
-70.38	-0.51941	-0.01587
-70.32	-0.51941	-0.01587
-70.26	-0.51941	-0.01587
-70.2	-0.5188	-0.01587
-70.14	-0.5188	-0.01587
-70.08	-0.5188	-0.01587
-70.02	-0.51819	-0.01587
-69.96	-0.51758	-0.01587
-69.9	-0.51758	-0.01587
-69.84	-0.51697	-0.01587
-69.78	-0.51636	-0.01587
-69.72	-0.51636	-0.01587
-69.66	-0.51636	-0.01587
-69.6	-0.51575	-0.01587
-69.54	-0.51575	-0.01587
-69.48	-0.51575	-0.01587
-69.42	-0.51453	-0.01587
-69.36	-0.51453	-0.01587
-69.3	-0.51392	-0.01587
-69.24	-0.51392	-0.01587
-69.18	-0.51392	-0.01587
-69.12	-0.5127	-0.01587
-69.06	-0.5127	-0.01587
-69	-0.51148	-0.01587
-68.94	-0.51148	-0.01587
-68.88	-0.51148	-0.01587
-68.82	-0.51148	-0.01587
-68.76	-0.51086	-0.01587
-68.7	-0.51025	-0.01587
-68.64	-0.51025	-0.01587
-68.58	-0.51025	-0.01587
-68.52	-0.50964	-0.01587
-68.46	-0.50903	-0.01587
-68.4	-0.50842	-0.01587
-68.34	-0.50842	-0.01587
-68.28	-0.5072	-0.01526
-68.22	-0.5072	-0.01526
-68.16	-0.5072	-0.01526
-68.1	-0.50659	-0.01526
-68.04	-0.50659	-0.01526
-67.98	-0.50659	-0.01526
-67.92	-0.50659	-0.01526
-67.86	-0.50598	-0.01526
-67.8	-0.50598	-0.01526
-67.74	-0.50598	-0.01526
-67.68	-0.50537	-0.01526
-67.62	-0.50537	-0.01526
-67.56	-0.50476	-0.01526
-67.5	-0.50476	-0.01526
-67.44	-0.50476	-0.01526
-67.38	-0.50476	-0.01526
-67.32	-0.50476	-0.01526
-67.26	-0.50415	-0.01526
-67.2	-0.50415	-0.01526
-67.14	-0.50415	-0.01526
-67.08	-0.50415	-0.01526
-67.02	-0.50415	-0.01526
-66.96	-0.50415	-0.01526
-66.9	-0.50354	-0.01526
-66.84	-0.50354	-0.01526
-66.78	-0.50293	-0.01526
-66.72	-0.50293	-0.01526
-66.66	-0.50232	-0.01526
-66.6	-0.50232	-0.01526
-66.54	-0.50232	-0.01526
-66.48	-0.50232	-0.01526
-66.42	-0.50232	-0.01526
-66.36	-0.5011	-0.01526
-66.3	-0.5011	-0.01526
-66.24	-0.5011	-0.01526
-66.18	-0.50049	-0.01526
-66.12	-0.50049	-0.01526
-66.06	-0.49988	-0.01526
-66	-0.49988	-0.01526
-65.94	-0.49988	-0.01526
-65.88	-0.49988	-0.01526
-65.82	-0.49927	-0.01526
-65.76	-0.49927	-0.01526
-65.7	-0.49927	-0.01526
-65.64	-0.49927	-0.01526
-65.58	-0.49866	-0.01526
-65.52	-0.49866	-0.01526
-65.46	-0.49866	-0.01526
-65.4	-0.49805	-0.01526
-65.34	-0.49805	-0.01526
-65.28	-0.49622	-0.01526
-65.22	-0.49622	-0.01526
-65.16	-0.49622	-0.01526
-65.1	-0.49622	-0.01526
-65.04	-0.49561	-0.01526
-64.98	-0.49561	-0.01526
-64.92	-0.49561	-0.01526
-64.86	-0.49561	-0.01526
-64.8	-0.49439	-0.01526
-64.74	-0.49439	-0.01526
-64.68	-0.49377	-0.01526
-64.62	-0.49377	-0.01526
-64.56	-0.49377	-0.01526
-64.5	-0.49377	-0.01526
-64.44	-0.49316	-0.01526
-64.38	-0.49316	-0.01526
-64.32	-0.49316	-0.01526
-64.26	-0.49255	-0.01526
-64.2	-0.49255	-0.01526
-64.14	-0.49194	-0.01526
-64.08	-0.49194	-0.01526
-64.02	-0.49194	-0.01526
-63.96	-0.49133	-0.01526
-63.9	-0.49072	-0.01526
-63.84	-0.49011	-0.01465
-63.78	-0.4895	-0.01465
-63.72	-0.48889	-0.01465
-63.66	-0.48828	-0.01465
-63.6	-0.48828	-0.01465
-63.54	-0.48767	-0.01465
-63.48	-0.48767	-0.01465
-63.42	-0.48706	-0.01465
-63.36	-0.48645	-0.01465
-63.3	-0.48584	-0.01465
-63.24	-0.48584	-0.01465
-63.18	-0.48584	-0.01465
-63.12	-0.48584	-0.01465
-63.06	-0.48523	-0.01465
-63	-0.48523	-0.01465
-62.94	-0.48523	-0.01465
-62.88	-0.48523	-0.01465
-62.82	-0.48462	-0.01465
-62.76	-0.48462	-0.01465
-62.7	-0.48401	-0.01465
-62.64	-0.48401	-0.01465
-62.58	-0.48401	-0.01465
-62.52	-0.4834	-0.01465
-62.46	-0.48279	-0.01465
-62.4	-0.48279	-0.01465
-62.34	-0.48279	-0.01465
-62.28	-0.48279	-0.01465
-62.22	-0.48218	-0.01465
-62.16	-0.48218	-0.01465
-62.1	-0.48157	-0.01465
-62.04	-0.48157	-0.01465
-61.98	-0.48096	-0.01465
-61.92	-0.48096	-0.01465
-61.86	-0.48035	-0.01465
-61.8	-0.47974	-0.01465
-61.74	-0.47913	-0.01465
-61.68	-0.47852	-0.01465
-61.62	-0.47852	-0.01465
-61.56	-0.47852	-0.01465
-61.5	-0.47791	-0.01465
-61.44	-0.47791	-0.01465
-61.38	-0.47791	-0.01465
-61.32	-0.4773	-0.01465
-61.26	-0.47669	-0.01465
-61.2	-0.47669	-0.01465
-61.14	-0.47607	-0.01465
-61.08	-0.47546	-0.01465
-61.02	-0.47485	-0.01465
-60.96	-0.47485	-0.01465
-60.9	-0.47485	-0.01465
-60.84	-0.47485	-0.01465
-60.78	-0.47485	-0.01465
-60.72	-0.47424	-0.01465
-60.66	-0.47424	-0.01465
-60.6	-0.47363	-0.01465
-60.54	-0.47363	-0.01465
-60.48	-0.47302	-0.01465
-60.42	-0.47241	-0.01465
-60.36	-0.4718	-0.01465
-60.3	-0.4718	-0.01465
-60.24	-0.47119	-0.01465
-60.18	-0.47058	-0.01465
-60.12	-0.47058	-0.01465
-60.06	-0.47058	-0.01465
-60	-0.46997	-0.01465
-59.94	-0.46997	-0.01465
-59.88	-0.46936	-0.01465
-59.82	-0.46875	-0.01465
-59.76	-0.46875	-0.01465
-59.7	-0.46875	-0.01465
-59.64	-0.46814	-0.01465
-59.58	-0.46814	-0.01465
-59.52	-0.46692	-0.01465
-59.46	-0.46631	-0.01465
-59.4	-0.46631	-0.01465
-59.34	-0.4657	-0.01465
-59.28	-0.46509	-0.01465
-59.22	-0.46448	-0.01404
-59.16	-0.46448	-0.01404
-59.1	-0.46387	-0.01404
-59.04	-0.46387	-0.01404
-58.98	-0.46387	-0.01404
-58.92	-0.46326	-0.01404
-58.86	-0.46326	-0.01404
-58.8	-0.46326	-0.01404
-58.74	-0.46265	-0.01404
-58.68	-0.46265	-0.01404
-58.62	-0.46204	-0.01404
-58.56	-0.46143	-0.01404
-58.5	-0.46143	-0.01404
-58.44	-0.46082	-0.01404
-58.38	-0.46082	-0.01404
-58.32	-0.46021	-0.01404
-58.26	-0.46021	-0.01404
-58.2	-0.46021	-0.01404
-58.14	-0.46021	-0.01404
-58.08	-0.4596	-0.01404
-58.02	-0.4596	-0.01404
-57.96	-0.4596	-0.01404
-57.9	-0.4596	-0.01404
-57.84	-0.4596	-0.01404
-57.78	-0.45715	-0.01404
-57.72	-0.45715	-0.01404
-57.66	-0.45715	-0.01404
-57.6	-0.45654	-0.01404
-57.54	-0.45654	-0.01404
-57.48	-0.45593	-0.01404
-57.42	-0.45593	-0.01404
-57.36	-0.45593	-0.01404
-57.3	-0.45593	-0.01404
-57.24	-0.45593	-0.01404
-57.18	-0.45593	-0.01404
-57.12	-0.45593	-0.01404
-57.06	-0.45532	-0.01404
-57	-0.45532	-0.01404
-56.94	-0.45532	-0.01404
-56.88	-0.45471	-0.01404
-56.82	-0.45471	-0.01404
-56.76	-0.4541	-0.01404
-56.7	-0.45349	-0.01404
-56.64	-0.45288	-0.01404
-56.58	-0.45288	-0.01404
-56.52	-0.45288	-0.01404
-56.46	-0.45288	-0.01343
-56.4	-0.45227	-0.01343
-56.34	-0.45166	-0.01343
-56.28	-0.45166	-0.01343
-56.22	-0.45166	-0.01343
-56.16	-0.45105	-0.01343
-56.1	-0.45105	-0.01343
-56.04	-0.45105	-0.01343
-55.98	-0.45105	-0.01343
-55.92	-0.44983	-0.01343
-55.86	-0.44922	-0.01343
-55.8	-0.44922	-0.01343
-55.74	-0.44739	-0.01343
-55.68	-0.44739	-0.01343
-55.62	-0.44739	-0.01343
-55.56	-0.44678	-0.01343
-55.5	-0.44617	-0.01343
-55.44	-0.44556	-0.01343
-55.38	-0.44495	-0.01343
-55.32	-0.44495	-0.01343
-55.26	-0.44373	-0.01343
-55.2	-0.44373	-0.01343
-55.14	-0.44128	-0.01343
-55.08	-0.44128	-0.01343
-55.02	-0.44128	-0.01343
-54.96	-0.44128	-0.01343
-54.9	-0.44128	-0.01343
-54.84	-0.44067	-0.01343
-54.78	-0.44067	-0.01343
-54.72	-0.44067	-0.01343
-54.66	-0.44067	-0.01343
-54.6	-0.43945	-0.01343
-54.54	-0.43945	-0.01343
-54.48	-0.43884	-0.01343
-54.42	-0.43884	-0.01343
-54.36	-0.43884	-0.01343
-54.3	-0.43884	-0.01343
-54.24	-0.43884	-0.01343
-54.18	-0.43823	-0.01343
-54.12	-0.43823	-0.01343
-54.06	-0.43823	-0.01343
-54	-0.43762	-0.01343
-53.94	-0.4364	-0.01343
-53.88	-0.43579	-0.01343
-53.82	-0.43579	-0.01343
-53.76	-0.43518	-0.01343
-53.7	-0.43518	-0.01343
-53.64	-0.43457	-0.01343
-53.58	-0.43457	-0.01343
-53.52	-0.43457	-0.01343
-53.46	-0.43335	-0.01343
-53.4	-0.43335	-0.01343
-53.34	-0.43213	-0.01343
-53.28	-0.43152	-0.01343
-53.22	-0.43152	-0.01343
-53.16	-0.43152	-0.01343
-53.1	-0.43152	-0.01343
-53.04	-0.43152	-0.01343
-52.98	-0.43091	-0.01343
-52.92	-0.4303	-0.01343
-52.86	-0.42908	-0.01343
-52.8	-0.42847	-0.01343
-52.74	-0.42786	-0.01343
-52.68	-0.42725	-0.01343
-52.62	-0.42664	-0.01343
-52.56	-0.42664	-0.01343
-52.5	-0.42664	-0.01343
-52.44	-0.42603	-0.01343
-52.38	-0.42603	-0.01343
-52.32	-0.42542	-0.01343
-52.26	-0.42419	-0.01343
-52.2	-0.42419	-0.01343
-52.14	-0.42419	-0.01343
-52.08	-0.42358	-0.01343
-52.02	-0.42236	-0.01343
-51.96	-0.42114	-0.01343
-51.9	-0.42053	-0.01343
-51.84	-0.41931	-0.01343
-51.78	-0.41931	-0.01343
-51.72	-0.41931	-0.01343
-51.66	-0.41931	-0.01343
-51.6	-0.41931	-0.01343
-51.54	-0.4187	-0.01343
-51.48	-0.4187	-0.01282
-51.42	-0.41809	-0.01282
-51.36	-0.41809	-0.01282
-51.3	-0.41809	-0.01282
-51.24	-0.41809	-0.01282
-51.18	-0.41748	-0.01282
-51.12	-0.41748	-0.01282
-51.06	-0.41748	-0.01282
-51	-0.41687	-0.01282
-50.94	-0.41626	-0.01282
-50.88	-0.41626	-0.01282
-50.82	-0.41626	-0.01282
-50.76	-0.41626	-0.01282
-50.7	-0.41626	-0.01282
-50.64	-0.41565	-0.01282
-50.58	-0.41504	-0.01282
-50.52	-0.41504	-0.01282
-50.46	-0.41443	-0.01282
-50.4	-0.41382	-0.01282
-50.34	-0.41382	-0.01282
-50.28	-0.41382	-0.01282
-50.22	-0.41382	-0.01282
-50.16	-0.41321	-0.01282
-50.1	-0.41321	-0.01282
-50.04	-0.41199	-0.01282
-49.98	-0.41199	-0.01282
-49.92	-0.41138	-0.01282
-49.86	-0.41138	-0.01282
-49.8	-0.41138	-0.01282
-49.74	-0.41138	-0.01282
-49.68	-0.41077	-0.01282
-49.62	-0.41077	-0.01282
-49.56	-0.41016	-0.01282
-49.5	-0.40955	-0.01282
-49.44	-0.40955	-0.01282
-49.38	-0.40955	-0.01282
-49.32	-0.40955	-0.01282
-49.26	-0.40894	-0.01282
-49.2	-0.40894	-0.01282
-49.14	-0.40833	-0.01282
-49.08	-0.40833	-0.01282
-49.02	-0.40833	-0.01282
-48.96	-0.40772	-0.01282
-48.9	-0.4071	-0.01282
-48.84	-0.4071	-0.01282
-48.78	-0.40649	-0.01282
-48.72	-0.40649	-0.01282
-48.66	-0.40649	-0.01282
-48.6	-0.40588	-0.01282
-48.54	-0.40588	-0.01282
-48.48	-0.40588	-0.01282
-48.42	-0.40588	-0.01282
-48.36	-0.40527	-0.01282
-48.3	-0.40466	-0.01282
-48.24	-0.40466	-0.01282
-48.18	-0.40466	-0.01282
-48.12	-0.40466	-0.01282
-48.06	-0.40405	-0.01282
-48	-0.40405	-0.01282
-47.94	-0.40344	-0.01282
-47.88	-0.40344	-0.01282
-47.82	-0.40283	-0.01282
-47.76	-0.40283	-0.01282
-47.7	-0.40283	-0.01282
-47.64	-0.40222	-0.01282
-47.58	-0.40222	-0.01282
-47.52	-0.40222	-0.01282
-47.46	-0.40161	-0.01282
-47.4	-0.40161	-0.01282
-47.34	-0.401	-0.01282
-47.28	-0.401	-0.01282
-47.22	-0.40039	-0.01282
-47.16	-0.40039	-0.01282
-47.1	-0.40039	-0.01282
-47.04	-0.39978	-0.01282
-46.98	-0.39917	-0.01282
-46.92	-0.39917	-0.01282
-46.86	-0.39917	-0.01282
-46.8	-0.39917	-0.01282
-46.74	-0.39917	-0.01282
-46.68	-0.39795	-0.01282
-46.62	-0.39795	-0.01282
-46.56	-0.39795	-0.01282
-46.5	-0.39734	-0.01282
-46.44	-0.39734	-0.01221
-46.38	-0.39734	-0.01221
-46.32	-0.39734	-0.01221
-46.26	-0.39673	-0.01221
-46.2	-0.39673	-0.01221
-46.14	-0.39673	-0.01221
-46.08	-0.39673	-0.01221
-46.02	-0.39673	-0.01221
-45.96	-0.39612	-0.01221
-45.9	-0.39612	-0.01221
-45.84	-0.39612	-0.01221
-45.78	-0.39551	-0.01221
-45.72	-0.39551	-0.01221
-45.66	-0.3949	-0.01221
-45.6	-0.3949	-0.01221
-45.54	-0.3949	-0.01221
-45.48	-0.3949	-0.01221
-45.42	-0.39429	-0.01221
-45.36	-0.39429	-0.01221
-45.3	-0.39368	-0.01221
-45.24	-0.39368	-0.01221
-45.18	-0.39307	-0.01221
-45.12	-0.39307	-0.01221
-45.06	-0.39307	-0.01221
-45	-0.39307	-0.01221
-44.94	-0.39246	-0.01221
-44.88	-0.39124	-0.01221
-44.82	-0.39124	-0.01221
-44.76	-0.39124	-0.01221
-44.7	-0.39063	-0.01221
-44.64	-0.39063	-0.01221
-44.58	-0.39063	-0.01221
-44.52	-0.39002	-0.01221
-44.46	-0.39002	-0.01221
-44.4	-0.3894	-0.01221
-44.34	-0.3894	-0.01221
-44.28	-0.3894	-0.01221
-44.22	-0.38879	-0.01221
-44.16	-0.38879	-0.01221
-44.1	-0.38879	-0.01221
-44.04	-0.38818	-0.01221
-43.98	-0.38818	-0.01221
-43.92	-0.38696	-0.01221
-43.86	-0.38696	-0.01221
-43.8	-0.38635	-0.01221
-43.74	-0.38635	-0.01221
-43.68	-0.38574	-0.01221
-43.62	-0.38513	-0.01221
-43.56	-0.38513	-0.01221
-43.5	-0.38452	-0.01221
-43.44	-0.38452	-0.01221
-43.38	-0.38391	-0.01221
-43.32	-0.3833	-0.01221
-43.26	-0.38269	-0.01221
-43.2	-0.38269	-0.01221
-43.14	-0.38208	-0.01221
-43.08	-0.38208	-0.01221
-43.02	-0.38208	-0.01221
-42.96	-0.38147	-0.01221
-42.9	-0.38086	-0.01221
-42.84	-0.37964	-0.01221
-42.78	-0.37964	-0.01221
-42.72	-0.37903	-0.01221
-42.66	-0.37842	-0.01221
-42.6	-0.37842	-0.01221
-42.54	-0.37842	-0.01221
-42.48	-0.37781	-0.01221
-42.42	-0.37659	-0.01221
-42.36	-0.37659	-0.01221
-42.3	-0.37598	-0.01221
-42.24	-0.37598	-0.01221
-42.18	-0.37476	-0.01221
-42.12	-0.37415	-0.01221
-42.06	-0.37354	-0.01221
-42	-0.37293	-0.01221
-41.94	-0.3717	-0.01221
-41.88	-0.37109	-0.01221
-41.82	-0.37109	-0.01221
-41.76	-0.37048	-0.01221
-41.7	-0.37048	-0.01221
-41.64	-0.37048	-0.01221
-41.58	-0.36987	-0.01221
-41.52	-0.36987	-0.0116
-41.46	-0.36926	-0.0116
-41.4	-0.36926	-0.0116
-41.34	-0.36926	-0.0116
-41.28	-0.36865	-0.0116
-41.22	-0.36865	-0.0116
-41.16	-0.36865	-0.0116
-41.1	-0.36865	-0.0116
-41.04	-0.36804	-0.0116
-40.98	-0.36804	-0.0116
-40.92	-0.36804	-0.0116
-40.86	-0.36743	-0.0116
-40.8	-0.36743	-0.0116
-40.74	-0.36743	-0.0116
-40.68	-0.36743	-0.0116
-40.62	-0.36682	-0.0116
-40.56	-0.36621	-0.0116
-40.5	-0.36621	-0.0116
-40.44	-0.36621	-0.0116
-40.38	-0.3656	-0.0116
-40.32	-0.3656	-0.0116
-40.26	-0.3656	-0.0116
-40.2	-0.36499	-0.0116
-40.14	-0.36499	-0.0116
-40.08	-0.36499	-0.0116
-40.02	-0.36499	-0.0116
-39.96	-0.36499	-0.0116
-39.9	-0.36438	-0.0116
-39.84	-0.36438	-0.0116
-39.78	-0.36316	-0.0116
-39.72	-0.36194	-0.0116
-39.66	-0.36133	-0.0116
-39.6	-0.36133	-0.0116
-39.54	-0.36072	-0.0116
-39.48	-0.36011	-0.0116
-39.42	-0.36011	-0.0116
-39.36	-0.36011	-0.0116
-39.3	-0.3595	-0.0116
-39.24	-0.3595	-0.0116
-39.18	-0.35889	-0.0116
-39.12	-0.35828	-0.0116
-39.06	-0.35828	-0.0116
-39	-0.35767	-0.0116
-38.94	-0.35767	-0.0116
-38.88	-0.35767	-0.0116
-38.82	-0.35767	-0.0116
-38.76	-0.35767	-0.0116
-38.7	-0.35767	-0.0116
-38.64	-0.35706	-0.0116
-38.58	-0.35706	-0.0116
-38.52	-0.35584	-0.0116
-38.46	-0.35584	-0.0116
-38.4	-0.35461	-0.0116
-38.34	-0.35461	-0.0116
-38.28	-0.35461	-0.0116
-38.22	-0.35461	-0.0116
-38.16	-0.35461	-0.0116
-38.1	-0.35339	-0.0116
-38.04	-0.35339	-0.0116
-37.98	-0.35339	-0.0116
-37.92	-0.35278	-0.0116
-37.86	-0.35278	-0.0116
-37.8	-0.35278	-0.0116
-37.74	-0.35217	-0.0116
-37.68	-0.35217	-0.0116
-37.62	-0.35217	-0.0116
-37.56	-0.35156	-0.0116
-37.5	-0.35156	-0.0116
-37.44	-0.35095	-0.0116
-37.38	-0.35095	-0.0116
-37.32	-0.35095	-0.0116
-37.26	-0.35095	-0.0116
-37.2	-0.35034	-0.0116
-37.14	-0.35034	-0.0116
-37.08	-0.34973	-0.0116
-37.02	-0.34973	-0.0116
-36.96	-0.34912	-0.0116
-36.9	-0.34912	-0.0116
-36.84	-0.34912	-0.0116
-36.78	-0.34912	-0.0116
-36.72	-0.34851	-0.0116
-36.66	-0.34851	-0.0116
-36.6	-0.34729	-0.01099
-36.54	-0.34729	-0.01099
-36.48	-0.34729	-0.01099
-36.42	-0.34607	-0.01099
-36.36	-0.34607	-0.01099
-36.3	-0.34546	-0.01099
-36.24	-0.34546	-0.01099
-36.18	-0.34546	-0.01099
-36.12	-0.34546	-0.01099
-36.06	-0.34485	-0.01099
-36	-0.34485	-0.01099
-35.94	-0.34485	-0.01099
-35.88	-0.34424	-0.01099
-35.82	-0.34363	-0.01099
-35.76	-0.34302	-0.01099
-35.7	-0.34302	-0.01099
-35.64	-0.34302	-0.01099
-35.58	-0.34241	-0.01099
-35.52	-0.3418	-0.01099
-35.46	-0.3418	-0.01099
-35.4	-0.3418	-0.01099
-35.34	-0.3418	-0.01099
-35.28	-0.34119	-0.01099
-35.22	-0.34119	-0.01099
-35.16	-0.34119	-0.01099
-35.1	-0.34058	-0.01099
-35.04	-0.34058	-0.01099
-34.98	-0.34058	-0.01099
-34.92	-0.34058	-0.01099
-34.86	-0.33997	-0.01099
-34.8	-0.33997	-0.01099
-34.74	-0.33936	-0.01099
-34.68	-0.33936	-0.01099
-34.62	-0.33875	-0.01099
-34.56	-0.33752	-0.01099
-34.5	-0.33752	-0.01099
-34.44	-0.33691	-0.01099
-34.38	-0.33691	-0.01099
-34.32	-0.33691	-0.01099
-34.26	-0.3363	-0.01099
-34.2	-0.3363	-0.01099
-34.14	-0.3363	-0.01099
-34.08	-0.3363	-0.01099
-34.02	-0.33569	-0.01099
-33.96	-0.33569	-0.01099
-33.9	-0.33569	-0.01099
-33.84	-0.33569	-0.01099
-33.78	-0.33569	-0.01099
-33.72	-0.33508	-0.01099
-33.66	-0.33508	-0.01099
-33.6	-0.33447	-0.01099
-33.54	-0.33447	-0.01099
-33.48	-0.33447	-0.01099
-33.42	-0.33386	-0.01099
-33.36	-0.33325	-0.01099
-33.3	-0.33264	-0.01099
-33.24	-0.33264	-0.01099
-33.18	-0.33264	-0.01099
-33.12	-0.33264	-0.01099
-33.06	-0.33203	-0.01099
-33	-0.33203	-0.01099
-32.94	-0.33142	-0.01099
-32.88	-0.33142	-0.01099
-32.82	-0.33142	-0.01099
-32.76	-0.33142	-0.01099
-32.7	-0.33081	-0.01099
-32.64	-0.33081	-0.01099
-32.58	-0.3302	-0.01099
-32.52	-0.32959	-0.01099
-32.46	-0.32959	-0.01099
-32.4	-0.32959	-0.01099
-32.34	-0.32837	-0.01099
-32.28	-0.32837	-0.01099
-32.22	-0.32837	-0.01099
-32.16	-0.32837	-0.01099
-32.1	-0.32776	-0.01099
-32.04	-0.32776	-0.01099
-31.98	-0.32776	-0.01099
-31.92	-0.32776	-0.01099
-31.86	-0.32715	-0.01099
-31.8	-0.32654	-0.01099
-31.74	-0.32593	-0.01099
-31.68	-0.32593	-0.01099
-31.62	-0.32593	-0.01099
-31.56	-0.32593	-0.01099
-31.5	-0.32593	-0.01099
-31.44	-0.32593	-0.01099
-31.38	-0.32532	-0.01099
-31.32	-0.32532	-0.01099
-31.26	-0.32532	-0.01099
-31.2	-0.32471	-0.01099
-31.14	-0.3241	-0.01099
-31.08	-0.3241	-0.01038
-31.02	-0.3241	-0.01038
-30.96	-0.3241	-0.01038
-30.9	-0.3241	-0.01038
-30.84	-0.3241	-0.01038
-30.78	-0.32349	-0.01038
-30.72	-0.32349	-0.01038
-30.66	-0.32288	-0.01038
-30.6	-0.32227	-0.01038
-30.54	-0.32227	-0.01038
-30.48	-0.32227	-0.01038
-30.42	-0.32227	-0.01038
-30.36	-0.32227	-0.01038
-30.3	-0.32166	-0.01038
-30.24	-0.32166	-0.01038
-30.18	-0.32105	-0.01038
-30.12	-0.32044	-0.01038
-30.06	-0.32044	-0.01038
-30	-0.31982	-0.01038
-29.94	-0.31982	-0.01038
-29.88	-0.31982	-0.01038
-29.82	-0.31982	-0.01038
-29.76	-0.31921	-0.01038
-29.7	-0.31921	-0.01038
-29.64	-0.31921	-0.01038
-29.58	-0.3186	-0.01038
-29.52	-0.31799	-0.01038
-29.46	-0.31738	-0.01038
-29.4	-0.31677	-0.01038
-29.34	-0.31677	-0.01038
-29.28	-0.31616	-0.01038
-29.22	-0.31616	-0.01038
-29.16	-0.31555	-0.01038
-29.1	-0.31555	-0.01038
-29.04	-0.31494	-0.01038
-28.98	-0.31494	-0.01038
-28.92	-0.31494	-0.01038
-28.86	-0.31494	-0.01038
-28.8	-0.31433	-0.01038
-28.74	-0.31433	-0.01038
-28.68	-0.31433	-0.01038
-28.62	-0.31433	-0.01038
-28.56	-0.31372	-0.01038
-28.5	-0.31372	-0.01038
-28.44	-0.31311	-0.01038
-28.38	-0.31311	-0.01038
-28.32	-0.31311	-0.01038
-28.26	-0.31311	-0.01038
-28.2	-0.3125	-0.01038
-28.14	-0.3125	-0.01038
-28.08	-0.31189	-0.01038
-28.02	-0.31189	-0.01038
-27.96	-0.31128	-0.01038
-27.9	-0.31128	-0.01038
-27.84	-0.31128	-0.01038
-27.78	-0.31067	-0.01038
-27.72	-0.31067	-0.01038
-27.66	-0.31006	-0.01038
-27.6	-0.31006	-0.01038
-27.54	-0.31006	-0.01038
-27.48	-0.30945	-0.01038
-27.42	-0.30945	-0.01038
-27.36	-0.30884	-0.01038
-27.3	-0.30884	-0.01038
-27.24	-0.30823	-0.01038
-27.18	-0.30823	-0.01038
-27.12	-0.30823	-0.01038
-27.06	-0.30762	-0.01038
-27	-0.30762	-0.01038
-26.94	-0.30762	-0.01038
-26.88	-0.30762	-0.01038
-26.82	-0.30701	-0.01038
-26.76	-0.30701	-0.01038
-26.7	-0.30701	-0.01038
-26.64	-0.30701	-0.01038
-26.58	-0.30579	-0.01038
-26.52	-0.30579	-0.01038
-26.46	-0.30518	-0.01038
-26.4	-0.30518	-0.01038
-26.34	-0.30396	-0.01038
-26.28	-0.30335	-0.01038
-26.22	-0.30335	-0.01038
-26.16	-0.30273	-0.01038
-26.1	-0.30273	-0.01038
-26.04	-0.30273	-0.01038
-25.98	-0.30212	-0.01038
-25.92	-0.30212	-0.01038
-25.86	-0.3009	-0.00977
-25.8	-0.3009	-0.00977
-25.74	-0.30029	-0.00977
-25.68	-0.30029	-0.00977
-25.62	-0.29968	-0.00977
-25.56	-0.29907	-0.00977
-25.5	-0.29907	-0.00977
-25.44	-0.29907	-0.00977
-25.38	-0.29907	-0.00977
-25.32	-0.29846	-0.00977
-25.26	-0.29846	-0.00977
-25.2	-0.29846	-0.00977
-25.14	-0.29785	-0.00977
-25.08	-0.29785	-0.00977
-25.02	-0.29785	-0.00977
-24.96	-0.29724	-0.00977
-24.9	-0.29724	-0.00977
-24.84	-0.29663	-0.00977
-24.78	-0.29663	-0.00977
-24.72	-0.29602	-0.00977
-24.66	-0.29541	-0.00977
-24.6	-0.29541	-0.00977
-24.54	-0.2948	-0.00977
-24.48	-0.29419	-0.00977
-24.42	-0.29419	-0.00977
-24.36	-0.29419	-0.00977
-24.3	-0.29419	-0.00977
-24.24	-0.29419	-0.00977
-24.18	-0.29419	-0.00977
-24.12	-0.29358	-0.00977
-24.06	-0.29358	-0.00977
-24	-0.29358	-0.00977
-23.94	-0.29358	-0.00977
-23.88	-0.29358	-0.00977
-23.82	-0.29297	-0.00977
-23.76	-0.29297	-0.00977
-23.7	-0.29297	-0.00977
-23.64	-0.29297	-0.00977
-23.58	-0.29297	-0.00977
-23.52	-0.29236	-0.00977
-23.46	-0.29175	-0.00977
-23.4	-0.29175	-0.00977
-23.34	-0.29175	-0.00977
-23.28	-0.29175	-0.00977
-23.22	-0.29114	-0.00977
-23.16	-0.29114	-0.00977
-23.1	-0.29114	-0.00977
-23.04	-0.29114	-0.00977
-22.98	-0.29114	-0.00977
-22.92	-0.29053	-0.00977
-22.86	-0.28992	-0.00977
-22.8	-0.28992	-0.00977
-22.74	-0.28931	-0.00977
-22.68	-0.28931	-0.00977
-22.62	-0.2887	-0.00977
-22.56	-0.28809	-0.00977
-22.5	-0.28809	-0.00977
-22.44	-0.28809	-0.00977
-22.38	-0.28748	-0.00977
-22.32	-0.28748	-0.00977
-22.26	-0.28748	-0.00977
-22.2	-0.28687	-0.00977
-22.14	-0.28687	-0.00977
-22.08	-0.28687	-0.00977
-22.02	-0.28687	-0.00977
-21.96	-0.28687	-0.00977
-21.9	-0.28626	-0.00977
-21.84	-0.28626	-0.00977
-21.78	-0.28626	-0.00977
-21.72	-0.28565	-0.00977
-21.66	-0.28565	-0.00977
-21.6	-0.28503	-0.00977
-21.54	-0.28503	-0.00977
-21.48	-0.28442	-0.00977
-21.42	-0.28442	-0.00977
-21.36	-0.28442	-0.00977
-21.3	-0.28381	-0.00977
-21.24	-0.2832	-0.00977
-21.18	-0.2832	-0.00977
-21.12	-0.2832	-0.00977
-21.06	-0.28259	-0.00977
-21	-0.28259	-0.00977
-20.94	-0.28198	-0.00977
-20.88	-0.28198	-0.00977
-20.82	-0.28198	-0.00977
-20.76	-0.28137	-0.00977
-20.7	-0.28137	-0.00977
-20.64	-0.28137	-0.00977
-20.58	-0.28076	-0.00977
-20.52	-0.28076	-0.00977
-20.46	-0.28076	-0.00977
-20.4	-0.28076	-0.00977
-20.34	-0.28076	-0.00977
-20.28	-0.28076	-0.00977
-20.22	-0.28076	-0.00977
-20.16	-0.28015	-0.00977
-20.1	-0.27954	-0.00977
-20.04	-0.27954	-0.00977
-19.98	-0.27954	-0.00977
-19.92	-0.27954	-0.00977
-19.86	-0.27954	-0.00977
-19.8	-0.27893	-0.00977
-19.74	-0.27893	-0.00977
-19.68	-0.27893	-0.00977
-19.62	-0.27893	-0.00977
-19.56	-0.27893	-0.00977
-19.5	-0.27771	-0.00977
-19.44	-0.2771	-0.00977
-19.38	-0.2771	-0.00977
-19.32	-0.2771	-0.00977
-19.26	-0.27649	-0.00977
-19.2	-0.27649	-0.00977
-19.14	-0.27649	-0.00977
-19.08	-0.27649	-0.00977
-19.02	-0.27649	-0.00977
-18.96	-0.27649	-0.00977
-18.9	-0.27649	-0.00977
-18.84	-0.27588	-0.00977
-18.78	-0.27588	-0.00977
-18.72	-0.27588	-0.00977
-18.66	-0.27588	-0.00977
-18.6	-0.27588	-0.00977
-18.54	-0.27527	-0.00977
-18.48	-0.27527	-0.00977
-18.42	-0.27527	-0.00977
-18.36	-0.27527	-0.00977
-18.3	-0.27527	-0.00977
-18.24	-0.27527	-0.00977
-18.18	-0.27466	-0.00977
-18.12	-0.27466	-0.00977
-18.06	-0.27466	-0.00977
-18	-0.27466	-0.00977
-17.94	-0.27405	-0.00977
-17.88	-0.27405	-0.00977
-17.82	-0.27405	-0.00977
-17.76	-0.27405	-0.00977
-17.7	-0.27344	-0.00977
-17.64	-0.27283	-0.00977
-17.58	-0.27283	-0.00977
-17.52	-0.27222	-0.00916
-17.46	-0.27222	-0.00916
-17.4	-0.27222	-0.00916
-17.34	-0.27222	-0.00916
-17.28	-0.27161	-0.00916
-17.22	-0.27161	-0.00916
-17.16	-0.27161	-0.00916
-17.1	-0.27161	-0.00916
-17.04	-0.27161	-0.00916
-16.98	-0.271	-0.00916
-16.92	-0.271	-0.00916
-16.86	-0.271	-0.00916
-16.8	-0.271	-0.00916
-16.74	-0.271	-0.00916
-16.68	-0.271	-0.00916
-16.62	-0.27039	-0.00916
-16.56	-0.27039	-0.00916
-16.5	-0.26978	-0.00916
-16.44	-0.26978	-0.00916
-16.38	-0.26978	-0.00916
-16.32	-0.26978	-0.00916
-16.26	-0.26917	-0.00916
-16.2	-0.26917	-0.00916
-16.14	-0.26856	-0.00916
-16.08	-0.26856	-0.00916
-16.02	-0.26856	-0.00916
-15.96	-0.26794	-0.00916
-15.9	-0.26794	-0.00916
-15.84	-0.26733	-0.00916
-15.78	-0.26733	-0.00916
-15.72	-0.26733	-0.00916
-15.66	-0.26672	-0.00916
-15.6	-0.26672	-0.00916
-15.54	-0.2655	-0.00916
-15.48	-0.2655	-0.00916
-15.42	-0.2655	-0.00916
-15.36	-0.26489	-0.00916
-15.3	-0.26428	-0.00916
-15.24	-0.26428	-0.00916
-15.18	-0.26428	-0.00916
-15.12	-0.26367	-0.00916
-15.06	-0.26367	-0.00916
-15	-0.26306	-0.00916
-14.94	-0.26306	-0.00916
-14.88	-0.26184	-0.00916
-14.82	-0.26184	-0.00916
-14.76	-0.26184	-0.00916
-14.7	-0.26123	-0.00916
-14.64	-0.26123	-0.00916
-14.58	-0.26123	-0.00916
-14.52	-0.26062	-0.00916
-14.46	-0.26001	-0.00916
-14.4	-0.26001	-0.00916
-14.34	-0.2594	-0.00916
-14.28	-0.2594	-0.00916
-14.22	-0.2594	-0.00916
-14.16	-0.25879	-0.00916
-14.1	-0.25879	-0.00916
-14.04	-0.25696	-0.00916
-13.98	-0.25635	-0.00916
-13.92	-0.25574	-0.00916
-13.86	-0.25574	-0.00916
-13.8	-0.25513	-0.00916
-13.74	-0.25513	-0.00916
-13.68	-0.25452	-0.00916
-13.62	-0.25391	-0.00916
-13.56	-0.25391	-0.00916
-13.5	-0.25391	-0.00916
-13.44	-0.25269	-0.00916
-13.38	-0.25269	-0.00916
-13.32	-0.25208	-0.00916
-13.26	-0.25208	-0.00916
-13.2	-0.25147	-0.00916
-13.14	-0.25147	-0.00916
-13.08	-0.25147	-0.00916
-13.02	-0.25085	-0.00916
-12.96	-0.25085	-0.00854
-12.9	-0.25085	-0.00854
-12.84	-0.25024	-0.00854
-12.78	-0.24963	-0.00854
-12.72	-0.24902	-0.00854
-12.66	-0.24841	-0.00854
-12.6	-0.24841	-0.00854
-12.54	-0.24841	-0.00854
-12.48	-0.24841	-0.00854
-12.42	-0.2478	-0.00854
-12.36	-0.2478	-0.00854
-12.3	-0.24719	-0.00854
-12.24	-0.24719	-0.00854
-12.18	-0.24719	-0.00854
-12.12	-0.24719	-0.00854
-12.06	-0.24719	-0.00854
-12	-0.24658	-0.00854
-11.94	-0.24658	-0.00854
-11.88	-0.24597	-0.00854
-11.82	-0.24597	-0.00854
-11.76	-0.24536	-0.00854
-11.7	-0.24475	-0.00854
-11.64	-0.24475	-0.00854
-11.58	-0.24475	-0.00854
-11.52	-0.24414	-0.00854
-11.46	-0.24414	-0.00854
-11.4	-0.24414	-0.00854
-11.34	-0.24414	-0.00854
-11.28	-0.24353	-0.00854
-11.22	-0.24353	-0.00854
-11.16	-0.24353	-0.00854
-11.1	-0.24292	-0.00854
-11.04	-0.24292	-0.00854
-10.98	-0.24292	-0.00854
-10.92	-0.24231	-0.00854
-10.86	-0.24231	-0.00854
-10.8	-0.24231	-0.00854
-10.74	-0.24231	-0.00854
-10.68	-0.2417	-0.00854
-10.62	-0.2417	-0.00854
-10.56	-0.24109	-0.00854
-10.5	-0.24109	-0.00854
-10.44	-0.24109	-0.00854
-10.38	-0.24109	-0.00854
-10.32	-0.23987	-0.00854
-10.26	-0.23987	-0.00854
-10.2	-0.23926	-0.00854
-10.14	-0.23926	-0.00854
-10.08	-0.23926	-0.00854
-10.02	-0.23926	-0.00854
-9.96	-0.23865	-0.00854
-9.9	-0.23865	-0.00854
-9.84	-0.23865	-0.00854
-9.78	-0.23804	-0.00854
-9.72	-0.23804	-0.00854
-9.66	-0.23804	-0.00854
-9.6	-0.23804	-0.00854
-9.54	-0.23743	-0.00854
-9.48	-0.23743	-0.00854
-9.42	-0.23743	-0.00854
-9.36	-0.23621	-0.00854
-9.3	-0.23621	-0.00854
-9.24	-0.23499	-0.00854
-9.18	-0.23499	-0.00854
-9.12	-0.23499	-0.00854
-9.06	-0.23499	-0.00854
-9	-0.23499	-0.00854
-8.94	-0.23438	-0.00854
-8.88	-0.23438	-0.00854
-8.82	-0.23438	-0.00854
-8.76	-0.23438	-0.00854
-8.7	-0.23438	-0.00854
-8.64	-0.23377	-0.00854
-8.58	-0.23377	-0.00854
-8.52	-0.23377	-0.00854
-8.46	-0.23377	-0.00854
-8.4	-0.23377	-0.00854
-8.34	-0.23315	-0.00854
-8.28	-0.23315	-0.00854
-8.22	-0.23254	-0.00854
-8.16	-0.23254	-0.00854
-8.1	-0.23254	-0.00854
-8.04	-0.23254	-0.00854
-7.98	-0.23193	-0.00854
-7.92	-0.23132	-0.00854
-7.86	-0.23132	-0.00854
-7.8	-0.2301	-0.00854
-7.74	-0.2301	-0.00854
-7.68	-0.2301	-0.00854
-7.62	-0.22949	-0.00854
-7.56	-0.22888	-0.00854
-7.5	-0.22888	-0.00854
-7.44	-0.22766	-0.00854
-7.38	-0.22705	-0.00854
-7.32	-0.22644	-0.00854
-7.26	-0.22644	-0.00854
-7.2	-0.22583	-0.00854
-7.14	-0.22583	-0.00854
-7.08	-0.22522	-0.00854
-7.02	-0.22522	-0.00854
-6.96	-0.22522	-0.00793
-6.9	-0.22522	-0.00793
-6.84	-0.22522	-0.00793
-6.78	-0.22461	-0.00793
-6.72	-0.22461	-0.00793
-6.66	-0.22461	-0.00793
-6.6	-0.224	-0.00793
-6.54	-0.224	-0.00793
-6.48	-0.22339	-0.00793
-6.42	-0.22339	-0.00793
-6.36	-0.22278	-0.00793
-6.3	-0.22217	-0.00793
-6.24	-0.22217	-0.00793
-6.18	-0.22095	-0.00793
-6.12	-0.22095	-0.00793
-6.06	-0.22095	-0.00793
-6	-0.22034	-0.00793
-5.94	-0.21973	-0.00793
-5.88	-0.21973	-0.00793
-5.82	-0.21973	-0.00793
-5.76	-0.21973	-0.00793
-5.7	-0.21973	-0.00793
-5.64	-0.21851	-0.00793
-5.58	-0.21851	-0.00793
-5.52	-0.2179	-0.00793
-5.46	-0.2179	-0.00793
-5.4	-0.2179	-0.00793
-5.34	-0.21729	-0.00793
-5.28	-0.21729	-0.00793
-5.22	-0.21729	-0.00793
-5.16	-0.21729	-0.00793
-5.1	-0.21729	-0.00793
-5.04	-0.21668	-0.00793
-4.98	-0.21668	-0.00793
-4.92	-0.21668	-0.00793
-4.86	-0.21668	-0.00793
-4.8	-0.21668	-0.00793
-4.74	-0.21668	-0.00793
-4.68	-0.21545	-0.00793
-4.62	-0.21484	-0.00793
-4.56	-0.21484	-0.00793
-4.5	-0.21484	-0.00793
-4.44	-0.21423	-0.00793
-4.38	-0.21423	-0.00793
-4.32	-0.21423	-0.00793
-4.26	-0.21362	-0.00793
-4.2	-0.21362	-0.00793
-4.14	-0.21362	-0.00793
-4.08	-0.21362	-0.00793
-4.02	-0.21362	-0.00793
-3.96	-0.21301	-0.00793
-3.9	-0.2124	-0.00793
-3.84	-0.2124	-0.00793
-3.78	-0.2124	-0.00793
-3.72	-0.21179	-0.00793
-3.66	-0.21179	-0.00793
-3.6	-0.21118	-0.00793
-3.54	-0.21057	-0.00793
-3.48	-0.21057	-0.00793
-3.42	-0.21057	-0.00793
-3.36	-0.21057	-0.00793
-3.3	-0.20996	-0.00793
-3.24	-0.20874	-0.00793
-3.18	-0.20813	-0.00793
-3.12	-0.20813	-0.00793
-3.06	-0.20813	-0.00793
-3	-0.20813	-0.00793
-2.94	-0.20813	-0.00793
-2.88	-0.20813	-0.00793
-2.82	-0.20813	-0.00793
-2.76	-0.20752	-0.00793
-2.7	-0.20752	-0.00793
-2.64	-0.20691	-0.00793
-2.58	-0.20691	-0.00793
-2.52	-0.20691	-0.00793
-2.46	-0.20691	-0.00793
-2.4	-0.20691	-0.00793
-2.34	-0.20569	-0.00793
-2.28	-0.20508	-0.00793
-2.22	-0.20508	-0.00793
-2.16	-0.20508	-0.00793
-2.1	-0.20447	-0.00793
-2.04	-0.20386	-0.00793
-1.98	-0.20325	-0.00793
-1.92	-0.20325	-0.00793
-1.86	-0.20325	-0.00793
-1.8	-0.20325	-0.00793
-1.74	-0.20264	-0.00793
-1.68	-0.20264	-0.00793
-1.62	-0.20264	-0.00793
-1.56	-0.20264	-0.00793
-1.5	-0.20264	-0.00793
-1.44	-0.20203	-0.00793
-1.38	-0.20203	-0.00793
-1.32	-0.20142	-0.00793
-1.26	-0.2002	-0.00793
-1.2	-0.2002	-0.00793
-1.14	-0.2002	-0.00793
-1.08	-0.19959	-0.00793
-1.02	-0.19959	-0.00793
-0.96	-0.19959	-0.00793
-0.9	-0.19959	-0.00793
-0.84	-0.19959	-0.00793
-0.78	-0.19898	-0.00793
-0.72	-0.19898	-0.00793
-0.66	-0.19836	-0.00793
-0.6	-0.19836	-0.00793
-0.54	-0.19836	-0.00793
-0.48	-0.19775	-0.00793
-0.42	-0.19775	-0.00793
-0.36	-0.19714	-0.00793
-0.3	-0.19714	-0.00793
-0.24	-0.19653	-0.00793
-0.18	-0.19653	-0.00793
-0.12	-0.19592	-0.00793
[truncated: 2,001 more rows]

## Sheet: Fig 2F
			1 uM PI(3,5)P2							1 uM PI(3,5)P2 + 1 uM YM201636
			cell 1	cell 2	cell 3	cell 4	cell 5			cell 1	cell 2	cell 3	cell 4	cell 5
			1173.71	2874.45	1629.84	1699.83	736.898			7.93457	70.1904	12.4105	166.219	-3.45866

[truncated: 26 more sheets: Fig 2G, Fig 2H, Fig 3A, Fig 3B, Fig 3C, Fig 3D, Fig 3E, Fig 3F, Fig 3G, Fig 3H, Fig 4B, Fig 4C, Fig 4D, Fig 4E, Fig 4F, Fig 4G, Fig 4H, Fig 4I, Fig 5A, Fig 5B …]
